# Supplementary material for: Phylogeography and Antioxidant Activity of Proso Millet (Panicum miliaceum L.)
Source: Plants (Basel). 2021 Oct 5;10(10):2112. doi: 10.3390/plants10102112 (PMC8537217; doi:10.3390/plants10102112)
Supplement: Supplementary file 1 [file plants-10-02112-s001.zip]

Archive with 5 entries (5 files):
- Phylogeography and antioxidant activity of proso millet (Panicum miliaceum L.)-Supplementary Materials.pdf
- Supplementary dataset 1. Information on 578 accession germplasm resources used in this study.xlsx
- Supplementary dataset 2. Allele size and frequency.xlsx
- Supplementary dataset 3. Effective population size and migration rate results.xlsx
- Supplementary dataset 4. Genotype comparison of clusters with high TPC and SOD-like activity and clusters with low TPC and SOD-like activity.xlsx
