# Supplementary material for: Phylogeography and Antioxidant Activity of Proso Millet (Panicum miliaceum L.)
Source: Plants (Basel). 2021 Oct 5;10(10):2112. doi: 10.3390/plants10102112 (PMC8537217; doi:10.3390/plants10102112)
Supplement: Supplementary file 1 [file plants-10-02112-s001.zip › Supplementary dataset 1. Information on 578 accession germplasm resources used in this study.xlsx]

## Sheet: S1
1. Information			2. Genotype data																																					3. Antioxidant capacity		4. Cluster No.	5. Agronomic traits
No.	IT No.	Origin	SSR-31	SSR-67	SSR-70	SSR-71	SSR-82	SSR-85	SSR-86	SSR-92	SSR-100	SSR-109	SSR-120	SSR-121	SSR-127	SSR-128	SSR-129	SSR-131	SSR-142	SSR-143	SSR-144	SSR-146	SSR-182	SSR-195	SSR-203	SSR-232	SSR-331	SSR-357	SSR-365	SSR-384	SSR-386	SSR-394	SSR-404	SSR-409	SSR-420	SSR-430	SSR-448	SSR-458	SSR-460	TPC	SOD(%)	Cluster No.	Number of branches per plant	Heading date (DAS)	Harvest time (DAS)	Panicle length	Panicle width	Plant height	Stem diameter
1	163745	KOR	287/287	220/220	132/132	191/191	335/335	363/363	357/357	291/291	236/236	222/222	224/224	183/183	266/266	263/263	239/239	349/349	124/124	144/144	450/450	177/177	198/198	261/261	321/321	313/313	326/326	261/261	228/228	265/265	239/239	152/152	302/302	272/272	214/214	194/194	259/259	208/208	270/270	10.4	53.3	3	7	30	90	28	14	132	3.02394
2	163732	KOR	287/287	220/220	132/132	191/191	335/335	363/363	357/357	291/291	236/236	222/222	224/224	183/183	266/266	263/263	239/239	349/349	124/124	144/144	450/450	177/177	198/198	261/261	321/321	313/313	326/326	261/261	223/223	265/265	239/239	152/152	302/302	272/272	214/214	194/194	259/259	208/208	270/270	31.9	74.2	3	6	33	90	24	8	120	2.89662
3	185543	KOR	287/287	220/220	132/132	191/191	335/335	363/363	357/357	291/291	236/236	222/222	224/224	183/183	266/266	263/263	239/239	349/349	124/124	144/144	450/450	177/177	198/198	261/261	337/337	321/321	326/326	261/261	220/220	265/265	239/239	152/152	302/302	272/272	214/214	194/194	259/259	208/208	270/270	10.4	94.4
4	185545	KOR	287/287	220/220	132/132	191/191	335/335	363/363	357/357	291/291	236/236	222/222	224/224	183/183	266/266	263/263	239/239	349/349	124/124	144/144	450/450	177/177	198/198	261/261	321/321	313/313	326/326	261/261	223/223	265/265	239/239	152/152	302/302	272/272	214/214	194/194	259/259	208/208	270/270	11.1	49.1	3	10	30	90	18	5	106	2.80113
5	163747	KOR	287/287	220/220	132/132	191/191	335/335	363/363	357/357	291/291	236/236	222/222	224/224	183/183	266/266	263/263	239/239	349/349	124/124	144/144	450/450	177/177	198/198	261/261	321/321	321/321	326/326	261/261	234/234	265/265	239/239	152/152	302/302	272/272	214/214	194/194	259/259	208/208	270/270	9.3	66.7	3	10	33	90	32	7	123	3.02394
6	163731	KOR	287/287	220/220	132/132	191/191	335/335	363/363	357/357	291/291	236/236	222/222	224/224	183/183	266/266	263/263	239/239	349/349	124/124	144/144	450/450	177/177	198/198	261/261	321/321	313/313	326/326	261/261	220/220	265/265	239/239	152/152	302/302	272/272	214/214	186/186	259/259	208/208	270/270	26.8	90.5	3	7	37	90	32	6	91	2.61014
7	163744	KOR	287/287	220/220	132/132	191/191	335/335	363/363	357/357	291/291	236/236	222/222	224/224	183/183	266/266	263/263	239/239	349/349	124/124	144/144	450/450	177/177	198/198	261/261	321/321	313/313	326/326	261/261	228/228	265/265	239/239	152/152	302/302	272/272	214/214	186/186	259/259	208/208	270/270	8.7	52.6
8	185551	KOR	287/287	220/220	132/132	191/191	335/335	363/363	357/357	291/291	236/236	222/222	224/224	183/183	266/266	263/263	239/239	349/349	124/124	144/144	450/450	177/177	198/198	261/261	332/332	313/313	326/326	261/261	220/220	265/265	239/239	152/152	302/302	272/272	214/214	194/194	259/259	208/208	270/270	13.3	48.4	4	8	30	90	29	7	116	2.70563
9	162902	KOR	287/287	220/220	132/132	191/191	335/335	363/363	357/357	291/291	236/236	222/222	224/224	183/183	266/266	263/263	239/239	349/349	124/124	144/144	450/450	177/177	198/198	261/261	321/321	313/313	326/326	261/261	234/234	265/265	239/239	152/152	302/302	272/272	214/214	186/186	259/259	208/208	270/270	15.1	91.8	1	9	39	93	31	10	88	3.15127
10	163733	KOR	287/287	220/220	132/132	191/191	335/335	363/363	357/357	291/291	236/236	222/222	224/224	183/183	266/266	263/263	239/239	349/349	124/124	144/144	450/450	177/177	198/198	261/261	321/321	321/321	326/326	261/261	234/234	265/265	239/239	152/152	302/302	272/272	214/214	186/186	259/259	208/208	270/270	25.6	91.5	1	7	33	90	32	8	110	2.51465
11	178418	KOR	287/287	220/220	132/132	191/191	335/335	363/363	357/357	291/291	236/236	222/222	224/224	183/183	266/266	263/263	239/239	349/349	124/124	144/144	450/450	177/177	198/198	261/261	321/321	321/321	326/326	261/261	220/220	265/265	239/239	152/152	302/302	272/272	214/214	186/186	259/259	208/208	270/270	7.7	82.7	1	9	33	103	28	7	119	3.02394
12	180613	KOR	287/287	220/220	132/132	191/191	335/335	363/363	357/357	291/291	236/236	222/222	224/224	183/183	266/266	263/263	239/239	349/349	124/124	144/144	450/450	177/177	198/198	261/261	321/321	313/313	326/326	261/261	234/234	265/265	239/239	152/152	302/302	272/272	214/214	194/194	259/259	208/208	270/270	5.1	75.8	1	7	37	90	32	9	105	3.11944
13	162900	KOR	287/287	220/220	132/132	191/191	335/335	363/363	357/357	291/291	236/236	222/222	224/224	183/183	266/266	263/263	239/239	349/349	124/124	144/144	450/450	177/177	198/198	261/261	321/321	321/321	326/326	261/261	234/234	265/265	239/239	152/152	302/302	272/272	214/214	186/186	259/259	208/208	270/270	10.9	87.3
14	185519	KOR	287/287	220/220	132/132	191/191	335/335	363/363	357/357	291/291	236/236	222/222	224/224	183/183	266/266	263/263	239/239	349/349	124/124	144/144	450/450	177/177	198/198	261/261	321/321	321/321	326/326	261/261	223/223	265/265	239/239	152/152	302/302	272/272	214/214	186/186	259/259	208/208	270/270	21.4	41.8	1	11	25	90	34	11	79	1.8462
15	163728	KOR	287/287	220/220	132/132	191/191	335/335	363/363	357/357	291/291	236/236	222/222	224/224	183/183	266/266	263/263	239/239	349/349	124/124	144/144	450/450	177/177	198/198	261/261	321/321	321/321	326/326	261/261	220/220	265/265	239/239	152/152	302/302	272/272	214/214	194/194	259/259	208/208	270/270	16.6	99	1	9	37	90	30	6	98	2.06901
16	208541	KOR	287/287	220/220	132/132	191/191	335/335	363/363	357/357	291/291	236/236	222/222	224/224	183/183	266/266	263/263	239/239	349/349	124/124	144/144	450/450	177/177	198/198	269/269	321/321	313/313	326/326	261/261	223/223	265/265	239/239	152/152	302/302	272/272	214/214	186/186	259/259	208/208	270/270	7.3	94.7	1	11	37	103	29	8	102	2.92845
17	185517	KOR	287/287	220/220	132/132	191/191	335/335	363/363	357/357	291/291	236/236	222/222	224/224	183/183	266/266	263/263	239/239	349/349	124/124	144/144	450/450	177/177	198/198	261/261	321/321	321/331	326/326	261/261	220/220	265/265	239/239	158/158	302/302	272/291	214/214	186/186	259/259	208/208	270/270	10.6	24.8	1	9	33	90	43	10	131	2.51465
18	162830	KOR	287/287	220/220	132/132	191/191	335/335	363/363	357/357	291/291	236/236	222/222	224/224	183/183	266/266	263/263	239/239	349/349	124/124	144/144	450/450	177/177	198/198	261/261	321/321	321/321	326/326	261/261	234/234	265/265	239/239	152/152	302/302	272/272	214/214	186/186	259/259	208/208	270/270	10.3	100	1	7	30	93	26	6	95	2.51465
19	163729	KOR	287/287	220/220	132/132	191/191	335/335	363/363	357/357	291/291	236/236	222/222	224/224	183/183	266/266	263/263	239/239	349/349	124/124	144/144	450/450	177/177	198/198	261/261	321/321	321/321	326/326	261/261	223/223	265/265	239/239	152/152	302/302	272/272	214/214	186/186	259/259	208/208	270/270	15.3	104.2	1	7	37	90	33	6	115	2.51465
20	185532	KOR	287/287	220/220	132/132	191/191	335/335	363/363	357/357	291/291	236/236	222/222	224/224	183/183	266/266	263/263	239/239	349/349	124/124	144/144	450/450	177/177	198/198	261/261	321/321	302/302	326/326	261/261	223/223	265/265	239/239	158/158	302/302	272/272	214/214	194/194	259/259	208/208	270/270	5.1	83.3	1	9	37	103	28	7	123	3.11944
21	185540	KOR	287/287	220/220	132/132	191/191	335/335	363/363	357/357	291/291	236/236	222/222	224/224	183/183	266/266	263/263	239/239	349/349	124/124	144/144	450/450	177/177	198/198	261/261	332/332	313/321	326/326	261/261	220/220	265/265	239/239	152/152	302/302	272/272	214/214	194/194	259/259	208/208	270/270	10.4	66	1	8	33	90	33	8	107	2.83296
22	163725	KOR	287/287	220/220	132/132	191/191	335/335	363/363	357/357	291/291	236/236	222/222	224/224	183/183	266/266	263/263	239/239	349/349	124/124	144/144	450/450	177/177	198/198	261/261	321/321	313/313	326/326	261/261	234/234	265/265	239/239	152/152	302/302	272/272	214/214	194/194	259/259	208/208	270/270	16.6	92.8	1	8	37	93	34	12	114	3.21493
23	185548	KOR	287/287	220/220	132/132	191/191	335/335	363/363	357/357	291/291	236/236	222/222	224/224	183/183	266/266	263/263	239/239	349/349	124/124	144/144	450/450	177/177	198/198	261/261	332/332	313/313	326/326	261/261	242/242	265/265	239/239	152/152	302/302	272/272	214/214	194/194	259/259	208/208	270/270	17.7	52.8	1	11	27	90	33	6	85	2.00535
24	163741	KOR	287/287	220/220	132/132	191/191	335/335	363/363	357/357	291/291	236/236	222/222	224/224	183/183	266/266	263/263	239/239	349/349	124/124	144/144	450/450	177/177	198/198	261/261	321/321	321/321	326/326	261/261	223/223	265/265	239/239	152/152	302/302	272/272	214/214	186/186	259/259	208/208	270/270	19.5	97.1	1	6	33	90	30	6	111	3.02394
25	194498	KOR	287/287	220/220	132/132	191/191	335/335	363/363	357/357	291/291	227/227	222/222	224/224	183/183	266/266	263/263	239/239	349/349	124/124	144/144	450/450	177/177	198/198	261/261	332/332	302/302	326/326	261/261	228/228	265/265	239/239	152/152	302/302	272/272	214/214	194/194	259/259	208/208	270/270	10.2	34.8	1	9	39	90	31	9	99	2.83296
26	163726	KOR	287/287	220/220	132/132	191/191	335/335	363/363	357/357	291/291	236/236	222/222	224/224	183/183	266/266	263/263	239/239	349/349	124/124	144/144	450/450	177/177	198/198	261/261	321/321	313/321	326/326	261/261	223/223	265/265	239/239	152/152	302/302	272/272	214/214	186/186	259/259	208/208	270/270	19.6	95.1	1	9	37	93	34	10	117	2.61014
27	163736	KOR	287/287	220/220	132/132	191/191	335/335	363/363	357/357	291/291	236/236	222/222	224/224	183/183	266/266	263/263	239/239	349/349	124/124	144/144	450/450	177/177	198/198	261/261	321/321	321/321	326/326	261/261	223/223	265/265	239/239	152/152	302/302	272/272	214/214	186/186	259/259	208/208	270/270	25.1	85.9	1	9	39	103	33	8	130	2.51465
28	212087	KOR	287/287	220/220	132/132	191/191	335/335	363/363	357/357	291/291	236/236	222/222	224/224	183/183	266/266	263/263	239/239	349/349	124/124	144/144	450/450	177/177	198/198	269/269	321/321	321/321	326/326	261/261	228/228	265/265	239/239	152/152	302/302	272/272	214/214	186/186	259/259	208/208	270/270	8.6	70.6	1	11	41	103	35	8	111	2.38732
29	163749	KOR	287/287	220/220	132/132	191/191	335/335	363/363	357/357	291/291	236/236	222/222	224/224	183/183	266/266	263/263	239/239	349/349	124/124	144/144	450/450	177/177	198/198	261/261	321/321	321/321	326/326	261/261	223/223	265/265	239/239	152/152	302/302	272/272	214/214	186/186	259/259	208/208	270/270	7.2	29.4	1	8	39	90	30	10	105	2.38732
30	163740	KOR	287/287	220/220	132/132	191/191	335/335	363/363	357/357	291/291	236/236	222/222	224/224	183/183	266/266	263/263	239/239	349/349	124/124	144/144	450/450	177/177	198/198	261/261	321/321	321/321	326/326	261/261	223/223	265/265	239/239	152/152	302/302	272/272	214/214	186/186	259/259	208/208	270/270	24	83	1	7	30	90	31	12	116	3.27859
31	180920	KOR	287/287	220/220	132/132	191/191	335/335	363/363	357/357	291/291	236/236	222/222	224/224	183/183	266/266	263/263	239/239	349/349	124/124	144/144	450/450	177/177	198/198	261/261	321/321	313/313	326/326	261/261	223/223	265/265	239/239	152/152	302/302	272/272	214/214	186/186	259/259	208/208	270/270	7.1	59.6	1	9	30	90	34	9	105	2.99211
32	185539	KOR	287/287	220/220	132/132	191/191	335/335	363/363	357/357	291/291	236/236	222/222	224/224	183/183	266/266	263/263	239/239	349/349	124/124	144/144	450/450	177/177	198/198	261/261	321/321	313/313	326/326	247/247	228/228	257/257	239/239	158/158	302/302	272/272	214/214	194/194	259/259	208/208	270/270	10.6	99.2	1	9	27	90	27	9	95	2.96028
33	185520	KOR	287/287	220/220	132/132	191/191	335/335	363/363	357/357	291/291	236/236	222/222	224/224	183/183	266/266	263/263	239/239	349/349	124/124	144/144	450/450	177/177	198/198	261/261	321/321	321/321	326/326	261/261	223/223	265/265	239/239	152/152	302/302	272/272	214/214	186/186	259/259	208/208	270/270	9.6	72.7	1	13	30	90	30	6.5	113	2.70563
34	163738	KOR	287/287	220/220	132/132	191/191	335/335	363/363	357/357	291/291	236/236	222/222	224/224	183/183	266/266	263/263	239/239	349/349	124/124	144/144	450/450	177/177	198/198	261/261	321/321	321/321	326/326	261/261	223/223	265/265	239/239	152/152	302/302	272/272	214/214	186/186	259/259	208/208	270/270	36.3	66.3	1	5	30	90	30	10	122	2.61014
35	204334	KOR	287/287	220/220	132/132	191/191	335/335	363/363	357/357	291/291	236/236	222/222	224/224	183/183	266/266	263/263	239/239	349/349	124/124	144/144	450/450	177/177	198/198	269/269	321/321	331/331	326/326	261/261	223/223	265/265	239/239	152/152	302/302	272/272	214/214	186/186	259/259	208/208	270/270	7.2	81.5	1	10	30	103	29	8	108	2.83296
36	185552	KOR	287/287	220/220	132/132	191/191	335/335	363/363	357/357	291/291	236/236	222/222	224/224	183/183	266/266	263/263	239/239	349/349	124/124	144/144	450/450	177/177	198/198	261/261	332/332	313/313	326/326	261/261	228/228	265/265	239/239	152/152	302/302	272/272	214/214	194/194	259/259	208/208	270/270	7.1	15.2	1	10	33	90	29	8	118	2.29183
37	163748	KOR	287/287	220/220	132/132	191/191	335/335	363/363	357/357	291/291	236/236	222/222	224/224	183/183	266/266	263/263	239/239	349/349	124/124	144/144	450/450	177/177	198/198	261/261	321/321	321/321	326/326	261/261	228/228	265/265	239/239	152/152	302/302	272/272	214/214	186/186	259/259	208/208	270/270	10.9	44.1	1	8	37	90	28	7	121	2.7693
38	185526	KOR	287/287	220/220	132/132	191/191	335/335	363/363	357/357	291/291	236/236	222/222	224/224	183/183	266/266	263/263	239/239	349/349	124/124	144/144	450/450	177/177	198/198	261/261	321/321	321/321	326/326	261/261	223/223	265/265	239/239	152/152	302/302	272/272	214/214	186/186	259/259	208/208	270/270	10.7	98.9	1	11	39	90	14	3	111	3.24676
39	185527	KOR	287/287	220/220	132/132	191/191	335/335	363/363	357/357	291/291	236/236	222/222	224/224	183/183	266/266	263/263	239/239	349/349	124/124	144/144	450/450	177/177	198/198	261/261	321/321	321/321	326/326	261/261	223/223	265/265	239/239	158/158	302/302	272/272	214/214	194/194	259/259	208/208	270/270	6	82.5
40	185544	KOR	287/287	220/220	132/132	191/191	335/335	363/363	357/357	291/291	236/236	222/222	224/224	183/183	266/266	263/263	239/239	349/349	124/124	144/144	450/450	177/177	205/205	261/261	321/321	313/313	326/326	261/261	223/223	265/265	239/239	158/158	302/302	272/272	214/214	194/194	259/259	208/208	270/270	40.1	91.3	1	7	37	90	32	7	114	3.27859
41	185529	KOR	287/287	220/220	132/132	191/191	335/335	363/363	357/357	291/291	236/236	222/222	224/224	183/183	266/266	263/263	239/239	349/349	124/124	144/144	450/450	177/177	198/198	261/261	321/321	313/321	326/326	261/261	223/223	265/265	239/239	158/158	302/302	272/272	214/214	186/186	259/259	208/208	270/270	11.1	93.9	1	11	30	90	30	10	109	2.48282
42	185549	KOR	287/287	220/220	132/132	191/191	335/335	363/363	357/357	291/291	236/236	222/222	224/224	183/183	266/266	263/263	239/239	349/349	124/124	144/144	450/450	177/177	198/198	261/261	332/332	313/313	326/326	261/261	228/228	265/265	239/239	152/152	302/302	272/272	214/214	194/194	259/259	208/208	270/270	14.5	41.3	1	12	27	90	28	7	85	2.06901
43	185557	KOR	287/287	220/220	132/132	191/191	335/335	363/363	357/357	291/291	236/236	222/222	224/224	183/183	266/266	263/263	239/239	349/349	124/124	144/144	450/450	177/177	198/198	261/261	332/332	302/302	326/326	261/261	223/223	265/265	239/239	152/152	302/302	272/272	214/214	194/194	259/259	208/208	270/270	10.9	73.9	1	10	25	90	25	8	85	2.7693
44	185547	KOR	287/287	220/220	132/132	191/191	335/335	363/363	357/357	291/291	236/236	222/222	224/224	183/183	266/266	263/263	239/239	349/349	124/124	144/144	450/450	177/177	198/198	261/261	311/311	313/313	326/326	261/261	223/223	265/265	239/239	158/158	302/302	272/272	214/214	194/194	259/259	208/208	270/270	14.9	66.1	1	8	30	90	33	9	107	2.80113
45	217847	KOR	287/287	220/220	132/132	191/191	335/335	363/363	357/357	291/291	236/236	222/222	224/224	183/183	266/266	263/263	239/239	349/349	124/124	144/144	450/450	177/177	198/198	269/269	321/321	321/321	326/326	261/261	223/223	265/265	239/239	158/158	302/302	272/272	214/214	186/186	259/259	208/208	270/270	5	93.4	1	10	37	103	33	9	106	3.43775
46	163730	KOR	287/287	220/220	132/132	191/191	335/335	363/363	357/357	291/291	236/236	222/222	226/226	183/183	266/266	263/263	239/239	349/349	124/124	144/144	450/450	177/177	198/198	261/261	332/332	321/321	326/326	261/261	223/223	265/265	239/239	152/152	302/302	272/272	214/214	186/186	259/259	208/208	270/270	19.4	87.9	1	9	39	90	35	12	111	2.70563
47	217860	KOR	287/287	220/220	132/132	191/191	335/335	363/363	357/357	291/291	236/236	222/222	224/224	183/183	266/266	263/263	239/239	349/349	124/124	144/144	450/450	177/177	198/198	269/269	321/321	321/321	326/326	261/261	234/234	265/265	239/239	152/152	302/302	272/272	214/214	186/186	259/259	208/208	270/270	4.5	79.8	1	11	27	103	35	7	102	2.83296
48	185534	KOR	287/287	220/220	132/132	191/191	335/335	363/363	357/357	291/291	236/236	222/222	224/224	183/183	266/266	263/263	239/239	349/349	124/124	144/144	450/450	177/177	198/198	261/261	321/321	313/313	326/326	261/261	220/220	265/265	239/239	158/158	302/302	272/272	214/214	194/194	259/259	208/208	270/270	7.3	88.3	1	11	30	103	32	7	111	2.83296
49	185528	KOR	287/287	220/220	132/132	191/191	335/335	363/363	357/357	291/291	236/236	222/222	224/224	183/183	266/266	263/263	239/239	349/349	124/124	144/144	450/450	177/177	198/198	261/261	321/321	321/321	326/326	261/261	220/220	265/265	239/239	158/158	302/302	272/272	214/214	186/186	259/259	208/208	270/270	9.9	72.4	1	9	33	90	25	6	118	2.70563
50	180628	KOR	287/287	220/220	132/132	191/191	335/335	363/363	357/357	291/291	236/236	222/222	224/224	183/183	266/266	263/263	239/239	349/349	124/124	144/144	450/450	177/177	198/198	261/261	321/321	313/313	326/326	261/261	228/228	265/265	239/239	152/152	302/302	272/272	214/214	186/186	259/259	208/208	270/270	2.5	62.1	1	11	37	103	29	7	118	2.7693
51	185546	KOR	287/287	220/220	132/132	191/191	335/335	363/363	357/357	291/291	236/236	222/222	224/224	183/183	266/266	263/263	239/239	349/349	124/124	144/144	450/450	177/177	198/198	261/261	337/337	313/313	326/326	261/261	228/228	265/265	239/239	158/158	302/302	272/272	214/214	194/194	259/259	208/208	270/270	27.7	67.7	1	10	30	90	22	8	114	2.7693
52	217850	KOR	287/287	220/220	132/132	191/191	335/335	363/363	357/357	291/291	236/236	222/222	224/224	183/183	266/266	263/263	239/239	349/349	124/124	144/144	450/450	177/177	198/198	269/269	321/321	321/321	326/326	261/261	234/234	265/265	239/239	158/158	302/302	272/272	214/214	186/186	259/259	208/208	270/270	5.8	81.8	1	10	37	103	29	8	101	3.34225
53	237146	KOR	287/287	220/220	132/132	191/191	335/335	363/363	357/357	291/291	236/236	222/222	224/224	183/183	266/266	260/260	239/239	349/349	124/124	144/144	450/450	177/177	198/198	261/261	321/321	321/321	326/326	261/261	220/220	265/265	239/239	158/158	302/302	272/272	214/214	186/186	259/259	208/208	270/270	9.8	60.1	1	5	30	82	23	9	78	2.45099
54	163739	KOR	287/287	220/220	132/132	191/191	335/335	363/363	357/357	291/291	236/236	222/222	224/224	183/183	266/266	263/263	233/233	349/349	124/124	144/144	450/450	177/177	198/198	261/261	321/321	321/321	326/326	261/261	234/234	265/265	239/239	152/152	302/302	272/272	214/214	186/186	259/259	208/208	270/270	31.2	74.2	1	5	27	90	31	10	104	3.24676
55	209881	KOR	287/287	220/220	132/132	191/191	335/335	363/363	357/357	291/291	236/236	222/222	224/224	183/183	266/266	263/263	239/239	349/349	124/124	144/144	450/450	177/177	198/198	269/269	321/321	321/321	326/326	261/261	234/234	265/265	239/239	152/152	302/302	272/272	214/214	194/194	259/259	208/208	270/270	7.7	64.7	1	7	39	103	31	6	112	3.11944
56	181969	KOR	287/287	220/220	132/132	191/191	335/335	363/363	357/357	291/291	236/236	222/222	226/226	183/183	266/266	263/263	239/239	349/349	124/124	144/144	450/450	177/177	198/198	261/261	321/321	321/321	326/326	261/261	223/223	265/265	239/239	152/152	302/302	272/272	214/214	186/186	259/259	208/208	270/270	6.6	59.9	1	8	33	90	35	9	105	3.02394
57	185521	KOR	287/287	220/220	132/132	191/191	335/335	363/363	357/357	291/291	236/236	222/222	224/224	183/183	266/266	263/263	239/239	349/349	124/124	144/144	450/450	177/177	198/198	261/261	321/321	321/321	326/326	261/261	223/223	265/265	239/239	158/158	302/302	272/272	214/214	186/186	259/259	208/208	270/270	23.3	78.6	1	9	37	103	32	8	122	2.7693
58	185537	KOR	287/287	220/220	132/132	191/191	335/335	363/363	357/357	291/291	236/236	222/222	224/224	183/183	266/266	263/263	239/239	349/349	124/124	144/144	450/450	177/177	198/198	261/261	332/332	313/313	326/326	261/261	223/223	257/257	239/239	158/158	302/302	272/272	214/214	194/194	259/259	208/208	270/270	2	70.2	1	9	33	90	33	8	114	3.08761
59	163737	KOR	287/287	220/220	132/132	191/191	335/335	363/363	357/357	291/291	236/236	222/222	224/224	183/183	266/266	263/263	239/239	349/349	124/124	144/144	450/450	177/177	198/198	261/261	321/321	321/321	326/326	261/261	228/228	265/265	239/239	152/152	302/302	272/272	214/214	186/186	259/259	208/208	270/270	26.9	91.2	1	9	33	90	30	10	115	2.70563
60	185554	KOR	287/287	220/220	132/132	191/191	335/335	363/363	357/357	291/291	236/236	222/222	224/224	183/183	266/266	263/263	239/239	349/349	124/124	144/144	450/450	177/177	198/198	261/261	344/344	313/313	326/326	261/261	223/223	265/265	239/239	158/158	302/302	272/272	214/214	194/194	259/259	208/208	270/270	5	57.1	1	8	37	90	25	7	92	2.48282
61	185524	KOR	287/287	220/220	132/132	191/191	335/335	363/363	357/357	291/291	236/236	222/222	224/224	183/183	266/266	263/263	239/239	349/349	124/124	144/144	450/450	177/177	198/198	261/261	321/321	338/338	326/326	261/261	223/223	265/265	239/239	158/158	302/302	272/272	214/214	194/194	259/259	208/208	270/270	4	102.8	1	7	39	90	28	10	101	2.89662
62	185530	KOR	287/287	220/220	132/132	191/191	335/335	363/363	357/357	291/291	236/236	222/222	224/224	183/183	266/266	263/263	239/239	349/349	124/124	144/144	450/450	177/177	198/198	261/261	321/321	331/331	326/326	261/261	223/223	270/270	239/239	158/158	302/302	272/272	214/214	186/186	259/259	208/208	270/270	5.7	100.6
63	209363	KOR	287/287	220/220	132/132	191/191	335/335	363/363	357/357	291/291	236/236	222/222	224/224	183/183	266/266	263/263	239/239	349/349	124/124	144/144	450/450	177/177	198/198	269/269	321/321	321/321	326/326	261/261	223/223	265/265	239/239	158/158	302/302	272/272	214/214	186/186	259/259	208/208	270/270	10.9	90	1	11	33	103	30	7	102	2.96028
64	175898	KOR	287/287	220/220	132/132	191/191	335/335	363/363	357/357	291/291	236/236	222/222	226/226	183/183	266/266	263/263	239/239	349/349	124/124	144/144	450/450	177/177	198/198	261/261	321/321	313/313	326/326	261/261	223/223	265/265	239/239	152/152	295/295	272/272	214/214	186/186	259/259	208/208	270/270	7.3	2.9	1	7	37	90	28	10	96	2.80113
65	195028	KOR	287/287	220/220	132/132	191/191	335/335	363/363	357/357	291/291	236/236	222/222	224/224	183/183	254/254	263/263	239/239	349/349	124/124	144/144	450/450	177/177	198/198	261/261	332/332	302/302	326/326	261/261	228/228	265/265	239/239	152/152	302/302	272/272	214/214	194/194	259/259	208/208	270/270	2.8	79.1	1	11	27	90	25	9	80	2.83296
66	214831	KOR	287/287	220/220	132/132	191/191	335/335	363/363	357/357	291/291	236/236	222/222	224/224	183/183	266/266	263/263	239/239	349/349	124/124	144/144	450/450	177/177	198/198	269/269	321/321	321/321	326/326	261/261	228/228	265/265	239/239	158/158	302/302	272/272	214/214	186/186	259/259	208/208	270/270	7.2	37.9	1	8	33	103	27	8	105	3.27859
67	163734	KOR	287/287	220/220	132/132	191/191	335/335	363/363	357/357	291/291	236/236	222/222	224/224	183/183	266/266	263/263	239/239	349/349	124/124	144/144	450/450	177/177	198/198	261/261	321/321	321/321	326/326	261/261	234/234	265/265	239/239	158/158	302/302	272/272	214/214	186/186	259/259	208/208	270/270	17.4	101.3	1	8	39	90	27	6	128	2.86479
68	163743	KOR	287/287	220/220	132/132	191/191	335/335	363/363	357/357	291/291	236/236	222/222	224/224	183/183	266/266	263/263	239/239	349/349	124/124	144/144	442/442	177/177	198/198	261/261	321/321	313/313	326/326	261/261	223/223	265/265	239/239	152/152	295/295	261/261	214/214	186/186	259/259	208/208	270/270	26.6	72.2	1	5	33	90	20	7	112	2.7693
69	163742	KOR	287/287	220/220	132/132	191/191	335/335	363/363	357/357	291/291	236/236	222/222	224/224	183/183	266/266	263/263	239/239	349/349	124/124	144/144	450/450	177/177	198/198	261/261	321/321	321/321	326/326	261/261	234/234	265/265	239/239	158/158	302/302	272/272	214/214	186/186	259/259	208/208	270/270	20.9	95.4	1	5	33	90	30	15	113	2.96028
70	214832	KOR	287/287	220/220	132/132	191/191	335/335	363/363	357/357	291/291	236/236	222/222	224/224	183/183	266/266	263/263	239/239	349/349	124/124	144/144	450/450	177/177	198/198	269/269	321/321	321/321	326/326	261/261	228/228	265/265	239/239	158/158	302/302	272/272	214/214	186/186	259/259	208/208	270/270	7.6	75.9	1	11	30	103	29	9	112	3.02394
71	215825	KOR	287/287	220/220	132/132	191/191	335/335	363/363	357/357	291/291	236/236	222/222	224/224	183/183	266/266	263/263	239/239	349/349	124/124	144/144	450/450	177/177	198/198	269/269	332/332	321/321	326/326	261/261	234/234	265/265	234/234	152/152	302/302	272/272	214/214	186/186	259/259	208/208	270/270	8.1	61.2	1	5	39	103	30	8	126	3.66056
72	175856	KOR	287/287	220/220	132/132	191/191	335/335	363/363	357/357	291/291	236/236	214/214	224/224	183/183	266/266	263/263	239/239	349/349	124/124	144/144	450/450	177/177	198/198	261/261	321/321	321/321	326/326	261/261	223/223	265/265	239/239	158/158	302/302	261/261	214/214	194/194	259/259	208/208	270/270	11.6	50	1	7	33	90	26	10	95	3.34225
73	185542	KOR	287/287	220/220	132/132	191/191	335/335	363/363	357/357	291/291	236/236	222/222	224/224	183/183	266/266	263/263	239/239	349/349	124/124	144/144	450/450	177/177	198/198	261/261	332/332	313/313	326/326	261/261	220/220	270/270	239/239	152/152	302/302	272/272	214/214	194/194	259/259	208/208	270/270	2.1	74.2	1	10	30	90	20	12	99	2.38732
74	247210	KOR	287/287	220/220	132/132	191/191	335/335	363/363	357/357	291/291	236/236	222/222	224/224	183/183	266/266	260/260	239/239	349/349	124/124	144/144	450/450	177/177	198/198	261/261	321/321	321/321	326/326	261/261	220/220	265/265	239/239	158/158	302/302	272/272	214/214	186/186	259/259	208/208	270/270	6.2	75.3	1	12	39	103	28	7	135	2.57831
75	185550	KOR	287/287	220/220	132/132	191/191	335/335	363/363	357/357	291/291	227/227	222/222	224/224	183/183	266/266	263/263	239/239	349/349	124/124	144/144	450/450	177/177	198/198	261/261	332/332	321/321	326/326	261/261	228/228	265/265	239/239	152/152	302/302	272/272	214/214	194/194	259/259	208/208	270/270	9.6	67.1	1	7	33	90	32	7	96	2.96028
76	208824	KOR	287/287	220/220	132/132	191/191	335/335	363/363	357/357	291/291	236/236	222/222	224/224	183/183	266/266	263/263	239/239	349/349	124/124	144/144	450/450	177/177	198/198	269/269	321/321	321/321	326/326	261/261	234/234	265/265	239/239	158/158	302/302	272/272	214/214	186/186	259/259	208/208	270/270	9.4	67.6	1	11	33	103	31	7	82	2.83296
77	123974	KOR	297/297	220/220	132/132	191/191	335/335	363/363	357/357	291/291	236/236	222/222	224/224	183/183	266/266	263/263	239/239	349/349	124/124	144/144	450/450	177/177	198/198	261/261	321/321	321/321	326/326	261/261	234/234	265/265	239/239	152/152	302/302	272/272	214/214	194/194	259/259	208/208	270/270	20.4	97.5	1	10	30	90	29	6	114	2.70563
78	185518	KOR	287/287	220/220	132/132	191/191	335/335	363/363	357/357	291/291	236/236	222/222	224/224	183/183	266/266	263/263	239/239	349/349	124/124	144/144	450/450	177/177	198/198	261/261	321/321	321/321	326/326	261/261	223/223	265/265	239/239	158/158	302/302	272/272	214/214	186/186	259/259	208/208	270/270	18	50.4	1	10	27	90	35	5	88	1.97352
79	217533	KOR	287/287	220/220	132/132	191/191	335/335	363/363	357/357	291/291	236/236	222/222	224/224	183/183	266/266	263/263	239/239	349/349	124/124	144/144	450/450	177/177	198/198	269/269	321/321	321/321	326/326	261/261	228/228	265/265	239/239	158/158	302/302	272/272	214/214	186/186	259/259	208/208	270/270	3.9	80.1	1	10	37	103	32	8	94	3.11944
80	123976	KOR	297/297	220/220	132/132	191/191	335/335	363/363	357/357	291/291	236/236	222/222	224/224	183/183	266/266	263/263	239/239	349/349	124/124	144/144	450/450	177/177	198/198	261/261	321/321	321/321	326/326	261/261	234/234	265/265	239/239	152/152	302/302	272/272	214/214	186/186	259/259	208/208	270/270	20.8	98.4	1	8	30	90	26	7	93	3.08761
81	123977	KOR	297/297	220/220	132/132	191/191	335/335	363/363	357/357	291/291	236/236	222/222	224/224	183/183	266/266	263/263	239/239	349/349	124/124	144/144	450/450	177/177	198/198	261/261	321/321	321/321	326/326	261/261	228/228	265/265	239/239	152/152	302/302	272/272	214/214	186/186	259/259	208/208	270/270	13.9	70.5	1	9	30	90	30	6	105	3.24676
82	195432	KOR	287/287	220/220	132/132	191/191	335/335	363/363	357/357	291/291	236/236	222/222	224/224	183/183	266/266	263/263	239/239	349/349	124/124	144/144	450/450	177/177	198/198	261/261	311/311	302/302	326/326	261/261	234/234	270/270	239/239	158/158	302/302	272/272	214/214	194/194	259/259	208/208	270/270	2.8	72.7
83	123956	KOR	297/297	220/220	132/132	191/191	335/335	363/363	357/357	291/291	236/236	222/222	224/224	183/183	266/266	263/263	239/239	349/349	124/124	144/144	450/450	177/177	198/198	261/261	321/321	313/313	326/326	261/261	228/228	265/265	239/239	152/152	302/302	272/272	214/214	194/194	259/259	208/208	270/270	20	79.8	1	12	39	103	32	8	133	2.92845
84	208823	KOR	287/287	220/220	132/132	191/191	335/335	363/363	357/357	291/291	236/236	222/222	224/224	183/183	266/266	263/263	239/239	349/349	124/124	144/144	450/450	177/177	198/198	269/269	321/321	321/321	326/326	261/261	220/220	265/265	239/239	152/152	302/302	272/272	214/214	181/181	259/259	208/208	270/270	11	89.1	1	9	33	103	31	7	88	2.89662
85	185531	KOR	287/287	220/220	132/132	191/191	335/335	363/363	357/357	291/291	236/236	222/222	224/224	183/183	266/266	263/263	239/239	349/349	124/124	144/144	450/450	177/177	198/198	261/261	321/321	313/313	326/326	247/269	234/234	287/287	234/234	152/152	302/302	272/272	214/214	194/194	259/259	208/208	270/270	32.9	96.9	1	10	30	90	30	9	112	2.96028
86	210158	KOR	287/287	220/220	132/132	191/191	335/335	363/363	357/357	291/291	236/236	222/222	224/224	183/183	266/266	263/263	239/239	349/349	124/124	144/144	450/450	177/177	198/198	269/269	321/321	321/321	326/326	261/261	228/228	265/265	239/239	158/158	302/302	272/272	214/214	186/186	259/259	208/208	270/270	14.6	80	1	8	33	103	33	8	90	2.96028
87	185514	KOR	287/287	220/220	132/132	191/191	335/335	363/363	357/357	291/291	236/236	222/222	224/224	183/183	266/266	263/263	239/239	349/349	124/124	144/144	450/450	177/177	198/198	261/261	321/321	321/321	326/326	261/261	234/234	265/265	239/239	158/158	302/302	272/272	214/214	186/186	259/259	208/208	270/270	27.4	50.1	1	8	30	90	30	10	93	2.92845
88	135792	KOR	297/297	220/220	132/132	191/191	335/335	363/363	357/357	291/291	236/236	222/222	224/224	183/183	266/266	263/263	239/239	349/349	124/124	144/144	450/450	177/177	198/198	261/261	321/321	313/313	326/326	261/261	223/223	265/265	239/239	152/152	302/302	272/272	214/214	186/186	259/259	208/208	270/270	32.7	74.6	1	11	39	103	34	7	135	3.11944
89	185535	KOR	287/287	220/220	132/132	191/191	335/335	363/363	357/357	291/291	236/236	222/222	224/224	183/183	266/266	263/263	239/239	349/349	124/124	144/144	450/450	177/177	198/198	261/261	332/332	313/313	326/326	261/261	220/220	265/265	239/239	158/158	302/302	272/272	214/214	194/194	259/259	208/208	270/270	9.3	101.1	1	8	30	90	28	8	110	3.08761
90	163746	KOR	297/297	220/220	132/132	191/191	335/335	363/363	357/357	291/291	236/236	222/222	224/224	183/183	266/266	263/263	239/239	349/349	124/124	144/144	450/450	177/177	198/198	261/261	321/321	313/321	326/326	261/261	223/223	265/265	239/239	152/152	302/302	272/272	214/214	186/186	259/259	208/208	270/270	8.3	52.9	1	9	33	90	32	8	126	2.96028
91	123980	KOR	297/297	220/220	132/132	191/191	335/335	363/363	357/357	291/291	236/236	222/222	224/224	183/183	266/266	263/263	239/239	349/349	124/124	144/144	450/450	177/177	198/198	255/255	321/321	321/321	326/326	261/261	228/228	265/265	239/239	152/152	302/302	272/272	214/214	186/186	259/259	208/208	270/270	11.2	87	1	8	30	90	33	6	125	2.51465
92	134979	KOR	287/287	220/220	132/132	191/191	335/335	363/363	357/357	291/291	236/236	222/222	224/224	183/183	266/266	263/263	239/239	349/349	124/124	144/144	450/450	177/177	198/198	261/261	321/321	321/321	326/326	261/261	228/228	265/265	239/239	158/158	302/302	272/272	214/214	186/186	259/259	208/208	270/270	33.4	79.7	1	10	30	103	31	7	116	2.70563
93	123963	KOR	297/297	220/220	132/132	191/191	335/335	363/363	357/357	291/291	236/236	222/222	224/224	183/183	266/266	263/263	239/239	349/349	124/124	144/144	450/450	177/177	198/198	261/261	321/321	313/313	326/326	261/261	220/220	265/265	239/239	152/152	302/302	272/272	214/214	186/186	259/259	208/208	270/270	28.1	87.9	1	9	33	103	25	7	118	2.61014
94	175850	KOR	287/287	220/220	132/132	191/191	335/335	363/363	357/357	291/291	236/236	222/222	224/224	183/183	266/266	263/263	239/239	349/349	124/124	144/144	450/450	177/177	198/198	261/261	321/321	321/321	326/326	261/261	220/220	265/265	239/239	158/158	302/302	272/272	214/214	186/186	259/259	208/208	270/270	8.6	71.2	5	7	37	90	28	8	91	2.70563
95	123981	KOR	297/297	220/220	132/132	191/191	335/335	363/363	357/357	291/291	236/236	222/222	224/224	183/183	266/266	263/263	239/239	349/349	124/124	144/144	450/450	177/177	198/198	261/261	321/321	321/321	326/326	261/261	228/228	265/265	239/239	152/152	302/302	272/272	214/214	186/186	259/259	208/208	270/270	16.5	88.5	1	10	33	90	30	10	113	2.6738
96	185538	KOR	287/287	220/220	132/132	191/191	335/335	363/363	357/357	291/291	236/236	222/222	224/224	177/177	266/266	263/263	239/239	349/349	124/124	144/144	450/450	177/177	198/198	261/261	311/311	313/313	326/326	269/269	228/228	265/265	239/239	158/158	302/302	272/272	214/214	194/194	259/259	208/208	270/270	10.3	93.9	5	10	30	90	29	11	117	3.11944
97	225466	KOR	287/287	220/220	132/132	191/191	335/335	363/363	357/357	291/291	236/236	222/222	224/224	183/183	266/266	263/263	239/239	349/349	124/124	144/144	450/450	177/177	198/198	269/269	321/321	321/321	326/326	261/261	228/228	265/265	239/239	158/158	302/302	272/272	214/214	186/186	259/259	208/208	270/270	2.3	76.3	5	5	27	82	24	5	60	2.38732
98	185533	KOR	287/287	220/220	132/132	191/191	335/335	363/363	357/357	291/291	236/236	222/222	224/224	183/183	266/266	263/263	239/239	349/349	124/124	144/144	450/450	177/177	198/198	261/261	332/332	313/313	326/326	261/261	228/228	270/270	239/239	158/158	302/302	272/272	214/214	194/194	259/259	208/208	270/270	8.5	100	5	12	37	103	29	8	113	3.08761
99	123969	KOR	297/297	220/220	132/132	191/191	335/335	363/363	357/357	291/291	236/236	222/222	224/224	183/183	266/266	263/263	239/239	349/349	124/124	144/144	450/450	177/177	198/198	261/261	321/321	321/321	326/326	261/261	228/228	265/265	239/239	152/152	302/302	272/272	214/214	194/194	259/259	208/208	270/270	21.8	66.8	5	9	30	103	33	7	104	2.83296
100	208900	KOR	287/287	220/220	132/132	191/191	335/335	363/363	357/357	291/291	236/236	222/222	224/224	183/183	266/266	263/263	239/239	349/349	124/124	144/144	450/450	177/177	198/198	269/269	321/321	321/321	326/326	261/261	228/228	265/265	239/239	158/158	302/302	272/272	214/214	186/186	259/259	208/208	270/270	4.1	103.2	5	12	33	103	29	8	107	3.24676
101	123972	KOR	297/297	220/220	132/132	191/191	335/335	363/363	357/357	291/291	236/236	222/222	224/224	183/183	266/266	263/263	239/239	349/349	124/124	144/144	450/450	177/177	198/198	261/261	321/321	321/321	326/326	261/261	234/234	270/270	239/239	152/152	302/302	272/272	214/214	186/186	259/259	208/208	270/270	20	66.8	5	8	27	90	32	9	112	3.15127
102	217852	KOR	287/287	220/220	132/132	191/191	335/335	363/363	357/357	291/291	236/236	222/222	224/224	183/183	266/266	263/263	239/239	349/349	124/124	144/144	450/450	177/177	198/198	269/269	321/321	321/321	326/326	261/261	228/228	265/265	239/239	158/158	302/302	272/272	214/214	186/186	259/259	208/208	270/270	18	87	6	10	37	103	26	8	112	3.40592
103	208864	KOR	287/287	220/220	132/132	191/191	335/335	363/363	357/357	291/291	236/236	222/222	224/224	183/183	266/266	263/263	239/239	349/349	124/124	144/144	450/450	177/177	198/198	269/269	321/321	321/321	326/326	261/261	228/228	265/265	239/239	158/158	302/302	272/272	214/214	186/186	259/259	208/208	270/270	4.9	105.3	5	9	30	103	31	7	106	3.24676
104	185516	KOR	287/287	220/220	132/132	191/191	335/335	363/363	357/357	291/291	236/236	222/222	224/224	183/183	266/266	263/263	239/239	349/349	124/124	144/144	450/450	177/177	198/198	261/261	321/321	321/321	326/326	261/261	223/223	265/265	239/239	158/158	302/302	272/272	214/214	186/186	259/259	208/208	270/270	15.8	72.1	5	8	33	90	30	10	110	3.02394
105	123959	KOR	297/297	220/220	132/132	191/191	335/335	363/363	357/357	291/291	236/236	222/222	224/224	183/183	266/266	263/263	239/239	349/349	124/124	144/144	450/450	177/177	198/198	261/261	321/321	321/321	326/326	247/247	228/228	265/265	239/239	152/152	302/302	272/272	214/214	181/181	259/259	208/208	270/270	24.5	79.5	5	7	30	103	25	7	112	3.53324
106	123968	KOR	297/297	220/220	132/132	191/191	335/335	363/363	357/357	291/291	236/236	222/222	224/224	183/183	266/266	263/263	239/239	349/349	124/124	144/144	450/450	177/177	198/198	261/261	321/321	313/321	326/326	261/261	228/228	265/265	239/239	152/152	302/302	272/272	214/214	186/186	259/259	208/208	270/270	29.5	84.2	5	8	37	103	30	7	109	2.92845
107	163735	KOR	287/287	220/220	132/132	191/191	335/335	363/363	357/357	291/291	227/227	222/222	224/224	183/183	266/266	263/263	239/239	349/349	124/124	144/144	450/450	177/177	198/198	261/261	321/321	331/331	326/326	261/261	228/228	265/265	234/234	152/152	295/295	261/261	214/214	186/186	259/259	208/208	270/270	14.4	94.4	1	10	25	90	30	10	112	2.57831
108	185556	KOR	287/287	220/220	132/132	191/191	335/335	363/363	357/357	291/291	236/236	222/222	224/224	183/183	266/266	263/263	239/239	349/349	124/124	144/144	450/450	177/177	198/198	261/261	332/332	321/321	326/326	269/269	220/220	265/265	239/239	152/152	302/302	272/272	214/214	194/194	259/259	208/208	270/270	0.5	71.6	1	8	27	90	33	8	88	2.51465
109	123975	KOR	297/297	220/220	132/132	191/191	335/335	363/363	357/357	291/291	236/236	222/222	224/224	183/183	266/266	263/263	239/239	349/349	124/124	144/144	450/450	177/177	198/198	261/261	321/321	321/321	326/326	261/261	228/228	265/265	239/239	152/152	302/302	272/272	214/214	186/186	259/259	208/208	270/270	26.6	91.3	1	9	30	90	31	8	95	3.02394
110	217854	KOR	287/287	220/220	132/132	191/191	335/335	363/363	357/357	291/291	236/236	222/222	224/224	183/183	266/266	263/263	239/239	349/349	124/124	144/144	450/450	177/177	198/198	269/269	332/332	313/313	326/326	261/261	223/223	265/265	239/239	158/158	302/302	272/272	214/214	186/186	259/259	208/208	270/270	11.8	88.7	1	9	37	103	34	8	126	3.50141
111	185555	KOR	287/287	220/220	132/132	191/191	335/335	363/363	346/346	291/291	236/236	222/222	224/224	183/183	266/266	263/263	239/239	349/349	124/124	144/144	457/457	177/177	198/198	261/261	321/321	313/313	326/326	269/269	228/228	265/265	239/239	158/158	302/302	272/272	214/214	194/194	259/259	208/208	270/270	8.5	83.2	1	9	33	90	35	5	105	2.57831
112	212088	KOR	287/287	220/220	132/132	191/191	346/346	363/363	357/357	291/291	236/236	222/222	224/224	183/183	266/266	263/263	239/239	349/349	124/124	144/144	450/450	177/177	198/198	261/261	321/321	321/321	326/326	261/261	228/228	257/257	239/239	152/152	302/302	272/272	214/214	181/181	259/259	208/208	270/270	45.1	88.2	1	10	30	103	34	7	98	2.70563
113	214833	KOR	278/278	220/220	132/132	191/191	335/335	363/363	357/357	284/284	236/236	222/222	224/224	183/183	266/266	263/263	239/239	349/349	124/124	144/144	450/450	177/177	198/198	269/269	321/321	321/321	326/326	261/261	223/223	265/265	239/239	158/158	302/302	272/272	214/214	186/186	259/259	208/208	270/270	11.9	70	1	10	27	103	30	6	103	2.96028
114	185522	KOR	287/287	220/220	132/132	191/191	335/335	363/363	357/357	291/291	236/236	222/222	224/224	183/183	266/266	263/263	239/239	349/349	124/124	144/144	450/450	177/177	198/198	261/261	321/321	321/321	326/326	261/261	223/223	265/265	239/239	158/158	302/302	272/272	214/214	207/207	259/259	208/208	270/270	12.6	74.9	1	9	33	90	30	10	101	2.70563
115	123960	KOR	297/297	220/220	132/132	191/191	335/335	363/363	357/357	291/291	236/236	222/222	224/224	183/183	266/266	263/263	239/239	349/349	124/124	144/144	450/450	177/177	198/198	261/261	321/321	321/321	326/326	247/247	228/228	265/265	239/239	152/152	302/302	272/272	214/214	186/186	259/259	208/208	263/263	18.2	66.5	1	10	33	103	26	6	137	2.92845
116	185536	KOR	287/287	220/220	132/132	191/191	335/335	363/363	357/357	291/291	236/236	222/222	224/224	183/183	266/266	263/263	239/239	349/349	124/124	144/144	450/450	177/177	198/198	261/261	332/332	313/313	326/326	261/261	228/228	270/270	239/239	158/158	302/302	261/261	214/214	194/194	259/259	208/208	270/270	10.7	100.3	1	11	27	90	28	6	107	2.80113
117	246929	KOR	287/287	220/220	132/132	191/191	335/335	363/363	357/357	291/291	236/236	222/222	224/224	183/183	266/266	260/260	239/239	349/349	124/124	144/144	450/450	177/177	198/198	261/261	321/321	321/321	326/326	261/261	228/228	265/265	239/239	158/158	302/302	272/272	214/214	186/186	259/259	208/208	270/270	32	67.3	1	6	30	82	22	9.5	99	2.51465
118	123958	KOR	297/297	220/220	132/132	191/191	335/335	363/363	357/357	291/291	236/236	222/222	224/224	183/183	266/266	263/263	239/239	349/349	124/124	144/144	450/450	177/177	198/198	261/261	321/321	321/321	326/326	269/269	220/220	240/240	239/239	152/152	302/302	272/272	214/214	181/181	259/259	208/208	270/270	18.7	77.6	1	8	33	103	34	7	123	3.34225
119	185525	KOR	287/287	220/220	132/132	191/191	335/335	363/363	357/357	291/291	236/236	222/222	224/224	183/183	266/266	263/263	239/239	349/349	124/124	144/144	450/450	177/177	198/198	261/261	321/321	321/321	326/326	261/261	234/234	265/265	239/239	158/158	302/302	272/272	214/214	186/186	259/259	208/208	270/270	4	105.6	1	9	39	90	27	11	108	3.15127
120	123955	KOR	297/297	220/220	132/132	191/191	335/335	363/363	357/357	291/291	236/236	222/222	224/224	183/183	266/266	263/263	239/239	349/349	124/124	144/144	450/450	177/177	198/198	261/261	321/321	321/321	313/313	247/247	220/220	257/257	239/239	152/152	302/302	272/272	214/214	186/186	259/259	208/208	270/270	16	84.5	1	8	33	103	31	7	118	2.64197
121	123964	KOR	297/297	220/220	132/132	191/191	335/335	363/363	357/357	291/291	236/236	222/222	224/224	183/183	266/266	263/263	239/239	349/349	124/124	144/144	450/450	177/177	198/198	261/261	321/321	313/313	326/326	261/261	220/220	265/265	239/239	152/152	302/302	272/272	214/214	181/181	259/259	208/208	270/270	35.4	99.7	1	8	33	90	35	9	108	3.46958
122	185541	KOR	287/287	220/220	132/132	191/191	335/335	363/363	357/357	291/291	236/236	222/222	224/224	183/183	266/266	263/263	239/239	349/349	124/124	144/144	450/450	177/177	193/193	261/261	337/337	313/313	326/326	261/261	228/228	265/265	239/239	158/158	302/302	272/272	214/214	194/194	259/259	208/208	270/270	21.8	88.8	1	11	33	90	25	8	110	2.26
123	217851	KOR	287/287	220/220	132/132	191/191	335/335	363/363	357/357	291/291	236/236	222/222	224/224	183/183	266/266	263/263	239/239	349/349	124/124	144/144	450/450	177/177	198/198	269/269	321/321	321/321	326/326	261/261	234/234	265/265	239/239	158/158	302/302	272/272	214/214	186/186	259/259	208/208	270/270	4.8	81.5	1	8	33	103	27	8	104	3.15127
124	123982	KOR	297/297	220/220	132/132	191/191	335/335	363/363	357/357	291/291	236/236	222/222	224/224	183/183	266/266	263/263	239/239	349/349	124/124	144/144	450/450	177/177	198/198	261/261	321/321	321/321	326/326	261/261	234/234	265/265	239/239	152/152	302/302	272/272	214/214	186/186	259/259	208/208	270/270	10.8	90.1	1	11	30	90	33	12	106	2.61014
125	138135	KOR	297/297	220/220	132/132	191/191	335/335	363/363	357/357	291/291	236/236	214/214	224/224	183/183	266/266	263/263	239/239	349/349	124/124	144/144	450/450	177/177	198/198	261/261	321/321	313/313	313/313	261/261	228/228	265/265	234/234	152/152	302/302	272/272	214/214	186/186	259/259	208/208	270/270	29.7	72.3	1	7	33	103	25	8	109	2.96028
126	289468	KOR	287/287	220/220	128/128	191/191	314/314	363/363	357/357	291/291	236/236	214/214	216/216	183/183	266/266	260/260	239/239	349/349	124/124	144/144	457/457	177/177	198/198	269/269	321/321	331/331	332/332	261/261	234/234	265/265	239/239	158/158	302/302	272/272	214/214	186/186	259/259	208/208	270/270	1.5	70	1	11	30	93	33	6	124	2.54648
127	33491	KOR	287/287	214/214	128/128	191/191	306/306	363/363	357/357	291/291	236/236	214/214	211/211	183/183	266/266	260/260	239/239	349/349	124/124	160/160	450/450	177/177	198/198	269/269	321/321	331/331	332/332	261/261	234/234	265/265	239/239	158/158	302/302	272/272	214/214	186/186	259/259	208/208	270/270	2.5	71.3	1	7	30	89	30	7	102	3.34225
128	33456	KOR	287/287	217/217	128/128	197/197	314/314	363/363	357/357	291/291	232/232	214/214	216/216	183/183	266/266	260/260	239/239	349/349	124/124	144/144	450/450	177/177	198/198	269/269	321/321	321/321	332/332	261/261	228/228	265/265	239/239	158/158	302/302	272/272	214/214	186/186	259/259	208/208	270/270	0.1	69.2	1	7	25	93	20	7.5	82	2.70563
129	33463	KOR	287/287	217/217	128/128	191/191	327/327	363/363	357/357	291/291	236/236	214/214	216/216	183/183	266/266	260/260	239/239	342/342	118/118	144/144	466/466	177/177	198/198	269/269	321/321	331/331	332/332	261/261	234/234	259/259	239/239	158/158	302/302	272/272	214/214	186/186	259/259	208/208	270/270	5.8	63	1	11	30	89	25	10	96	3.02394
130	33485	KOR	287/287	217/217	128/128	191/191	306/306	363/363	357/357	291/291	236/236	214/214	216/216	183/183	266/266	260/260	239/239	349/349	124/124	144/144	450/450	177/177	198/198	269/269	321/321	331/331	332/332	261/261	234/234	265/265	239/239	158/158	302/302	272/272	214/214	186/186	259/259	208/208	270/270	0.7	71.3	1	11	30	89	30	6	110	2.54648
131	33467	KOR	287/287	220/220	128/128	191/191	319/319	363/363	357/357	291/291	236/236	214/214	216/216	183/183	266/266	260/260	239/239	349/349	124/124	133/133	450/450	177/177	198/198	269/269	321/321	331/331	332/332	261/261	234/234	265/265	239/239	158/158	302/302	272/272	214/214	186/186	259/259	208/208	270/270	5.1	65.6	1	11	30	89	31	8	106	2.7693
132	264153	KOR	287/287	226/226	128/128	191/191	319/319	355/355	346/346	291/291	236/236	214/214	224/224	183/183	266/266	260/260	239/239	337/337	124/124	144/144	442/442	177/177	193/193	255/255	321/321	321/321	309/309	261/261	220/220	257/257	239/239	152/152	295/295	261/261	202/264	186/186	237/237	208/279	263/263	10.7	75.6	1	5	30	82	28	12	93	3.02394
133	138146	KOR	287/287	220/220	132/132	187/187	327/327	355/355	357/357	291/291	246/246	214/214	226/226	183/183	266/266	263/263	239/239	349/349	118/118	144/144	450/450	172/172	205/205	255/255	321/321	321/321	326/326	247/247	228/228	270/270	234/234	152/152	302/302	261/261	202/202	186/186	237/237	199/199	263/263	21.7	86.7	1	8	33	103	27	7	115	2.83296
134	33457	KOR	287/287	220/220	128/128	191/191	327/327	363/363	357/357	291/291	236/236	214/214	216/216	183/183	266/266	260/260	239/239	349/349	124/124	144/144	450/450	177/177	198/198	269/269	321/321	331/331	332/332	261/261	234/234	265/265	239/239	158/158	302/302	272/272	214/214	186/186	259/259	208/208	270/270	2.8	69.6	1	11	25	93	28	9	97	2.86479
135	33497	KOR	278/278	217/217	128/128	191/191	306/306	363/363	357/357	291/291	236/236	214/214	216/216	183/183	266/266	260/260	239/239	349/349	124/124	144/144	460/460	177/177	198/198	269/269	321/321	331/331	332/332	261/261	223/223	259/259	239/239	152/152	302/302	272/272	214/214	186/186	259/259	208/208	270/270	1	65.9	1	17	27	89	26	9	80	1.14592
136	185523	KOR	278/278	220/220	132/132	187/187	319/319	363/363	357/357	291/291	246/246	222/222	226/226	177/177	266/266	263/263	233/233	349/349	124/124	138/138	442/442	172/172	198/198	255/255	321/321	313/313	326/326	261/261	223/223	265/265	234/234	152/152	295/295	261/261	202/214	194/194	248/248	199/199	255/255	8.6	74.4	1	8	30	90	32	9	99	2.80113
137	185515	KOR	287/287	220/220	132/132	197/197	327/327	363/363	357/357	291/291	236/236	222/222	226/226	177/177	266/266	263/263	239/239	349/349	124/124	144/144	450/450	177/177	198/198	261/261	313/313	321/321	326/326	247/261	242/242	270/270	220/220	158/158	295/295	261/261	214/214	186/186	259/259	208/208	263/263	8.3	56.8	1	7	33	90	31	10	121	2.96028
138	270244	KOR	297/297	220/220	128/128	191/191	335/335	363/363	357/357	284/284	236/236	222/222	221/221	177/177	266/266	263/263	239/239	349/349	124/124	138/138	471/471	177/177	198/198	269/269	321/321	321/321	332/332	261/261	220/220	265/265	239/239	158/158	302/302	272/272	214/214	186/186	259/259	208/208	270/270	14.6	62.4	1	9	25	82	31	9	104	3.02394
139	185553	KOR	287/287	214/214	128/128	191/191	335/335	355/355	346/346	291/291	236/236	214/214	224/224	183/183	258/258	260/260	233/233	0/0	118/118	144/144	450/450	172/172	198/198	261/261	311/311	313/313	326/326	261/261	228/228	265/265	239/239	152/152	302/302	272/272	214/214	194/194	259/259	208/208	270/270	7.5	70.2	1	9	25	90	26	5.5	78	2.06901
140	264154	KOR	287/287	220/220	132/132	191/191	327/327	363/363	357/357	291/291	236/236	222/222	224/224	183/183	266/266	260/260	239/239	349/349	124/124	144/144	450/450	177/177	198/198	255/255	321/321	321/321	313/313	261/261	223/223	257/265	239/239	158/158	302/302	272/272	202/214	186/186	237/237	186/208	270/270	5.8	71.4	1	6	30	102	29	10	89	2.96028
141	123946	KOR	297/297	220/220	132/132	187/187	335/335	363/363	346/346	291/291	236/236	222/222	224/224	183/183	258/258	263/263	233/233	352/352	124/124	144/144	420/420	177/177	198/198	261/261	332/332	313/313	313/313	269/269	-/-	257/257	239/239	163/163	295/295	261/261	202/202	181/181	237/237	208/208	255/255	17.5	85.4	1	8	33	103	30	8	134	2.38732
142	216200	KOR	287/287	220/220	0/0	191/191	319/319	363/363	357/357	291/291	236/236	202/202	224/224	183/183	266/266	263/263	239/239	349/349	124/124	144/144	450/450	177/177	198/198	261/261	321/321	321/321	326/326	261/261	228/228	265/265	234/234	158/158	302/302	272/272	214/214	186/186	259/259	199/199	270/270	37.3	26.5	1	8	27	103	36	8	102	2.51465
143	103463	KOR	297/297	220/220	128/128	191/191	335/335	355/355	346/346	291/291	236/236	222/222	224/224	183/183	258/258	263/263	239/239	352/352	128/128	144/144	450/450	177/177	193/193	261/261	332/332	321/321	326/326	269/269	220/220	265/265	239/239	152/152	-/-	261/261	202/202	194/194	259/259	208/208	263/263	2.8	63.3	1	6	27	93	27	12	96	2.06901
144	270228	KOR	297/297	226/226	132/132	191/191	335/335	363/363	357/357	291/291	236/236	222/222	226/226	183/183	266/266	263/263	239/239	349/349	124/124	144/144	450/450	177/177	198/198	269/269	321/321	321/321	332/332	261/261	234/234	265/265	239/239	158/158	302/302	272/272	214/214	186/186	259/259	208/208	270/270	20	69.1	1	8	30	82	22	8	93	3.02394
145	217856	KOR	287/287	220/220	0/0	191/191	327/327	363/363	357/357	291/291	236/236	222/222	224/224	183/183	266/266	263/263	239/239	349/349	124/124	144/144	450/450	177/177	198/198	269/269	321/321	321/321	326/326	261/261	228/228	265/265	239/239	158/158	302/302	272/272	214/214	186/186	259/259	199/199	270/270	15	89	1	12	37	103	39	7	124	3.21493
146	100260	KOR	297/297	220/220	132/132	197/197	327/327	355/355	357/357	284/284	236/236	222/222	221/221	177/177	266/266	263/263	239/239	349/349	124/124	144/144	450/450	177/177	198/198	261/261	321/321	331/331	326/326	261/261	228/228	265/265	239/239	158/158	302/302	272/272	214/214	194/194	259/259	208/208	270/270	27.6	84.6	1	10	30	96	32	7	108	2.89662
147	123911	KOR	297/297	220/220	132/132	191/191	335/335	363/363	357/357	291/291	236/236	222/222	224/224	183/183	266/266	263/263	239/239	349/349	124/124	144/144	450/450	177/177	198/198	261/261	332/332	321/321	326/326	261/261	234/234	265/265	239/239	158/158	302/302	272/272	214/214	186/186	259/259	208/208	270/270	25	93.4	1	8	30	90	31	9	82	2.32366
148	100289	KOR	297/297	220/220	132/132	191/191	335/335	363/363	357/357	291/291	236/236	222/222	224/224	183/183	266/266	263/263	239/239	349/349	124/124	144/144	450/450	177/177	198/198	261/261	332/332	321/321	326/326	261/261	228/228	265/265	239/239	158/158	302/302	272/272	214/214	181/181	259/259	208/208	270/270	15.4	100	1	8	37	93	33	8	130	2.96028
149	100281	KOR	297/297	220/220	132/132	191/191	335/335	363/363	357/357	291/291	236/236	222/222	224/224	183/183	266/266	263/263	242/242	349/349	124/124	144/144	450/450	177/177	198/198	261/261	332/332	321/321	326/326	261/261	228/228	265/265	239/239	158/158	302/302	272/272	214/214	181/181	259/259	208/208	270/270	19.9	90.4	1	5	37	96	30	10	105	3.02394
150	115190	KOR	297/297	220/220	132/132	191/191	335/335	363/363	357/357	291/291	232/232	222/222	224/224	183/183	266/266	263/263	239/239	349/349	124/124	144/144	450/450	177/177	198/198	261/261	332/332	321/321	326/326	261/261	228/228	265/265	239/239	158/158	302/302	272/272	214/214	186/186	259/259	208/208	270/270	25.3	96.2	1	7	30	90	32	11	94	2.83296
151	113300	KOR	297/297	220/220	132/132	191/191	335/335	363/363	357/357	291/291	232/232	222/222	224/224	183/183	266/266	263/263	239/239	349/349	124/124	144/144	450/450	177/177	198/198	261/261	332/332	321/321	326/326	261/261	228/228	265/265	239/239	163/163	302/302	272/272	214/214	186/186	259/259	208/208	270/270	24.7	74	1	9	33	90	31	12	99	2.48282
152	100279	KOR	297/297	220/220	132/132	191/191	335/335	363/363	357/357	291/291	236/236	222/222	224/224	183/183	266/266	263/263	239/239	349/349	124/124	144/144	450/450	177/177	198/198	261/261	332/332	321/321	326/326	261/261	223/223	265/265	239/239	158/158	302/302	272/272	214/214	181/181	259/259	208/208	270/270	28.1	91.9	1	8	27	96	29	9	99	2.57831
153	108939	KOR	297/297	220/220	132/132	191/191	335/335	363/363	357/357	291/291	236/236	222/222	224/224	183/183	266/266	263/263	239/239	349/349	124/124	144/144	450/450	177/177	198/198	261/261	332/332	321/321	326/326	261/261	228/228	265/265	239/239	158/158	302/302	272/272	214/214	186/186	259/259	208/208	270/270	24.1	38.2	1	8	30	90	30	7.5	110	2.57831
154	123920	KOR	297/297	220/220	132/132	191/191	335/335	363/363	357/357	291/291	232/232	222/222	224/224	183/183	266/266	263/263	239/239	349/349	124/124	144/144	450/450	177/177	198/198	261/261	332/332	321/321	326/326	261/261	228/228	265/265	239/239	158/158	302/302	272/272	214/214	186/186	259/259	208/208	270/270	21.8	66.1	1	8	27	90	33	7	114	2.83296
155	123918	KOR	297/297	220/220	132/132	191/191	335/335	363/363	357/357	291/291	236/236	222/222	224/224	183/183	266/266	263/263	239/239	349/349	124/124	144/144	450/450	177/177	198/198	261/261	332/332	321/321	326/326	261/261	234/234	265/265	239/239	158/158	302/302	272/272	214/214	186/186	259/259	208/208	270/270	20.9	86.5	1	8	30	90	32	7	124	2.38732
156	123941	KOR	297/297	220/220	132/132	191/191	335/335	363/363	357/357	291/291	232/232	222/222	224/224	183/183	266/266	263/263	239/239	349/349	124/124	144/144	450/450	177/177	198/198	261/261	332/332	321/321	326/326	261/261	228/228	265/265	239/239	158/158	302/302	272/272	214/214	186/186	259/259	208/208	270/270	29.9	82.1	1	8	33	103	32	7	125	2.64197
157	123913	KOR	297/297	220/220	132/132	191/191	335/335	363/363	357/357	291/291	236/236	222/222	224/224	183/183	266/266	263/263	239/239	349/349	124/124	144/144	450/450	177/177	198/198	261/261	332/332	321/321	326/326	261/261	234/234	265/265	239/239	158/158	302/302	272/272	214/214	186/186	259/259	208/208	270/270	14.2	58	1	8	25	103	29	6	94	2.57831
158	123953	KOR	297/297	220/220	132/132	191/191	335/335	363/363	357/357	291/291	236/236	222/222	224/224	183/183	266/266	263/263	233/233	349/349	124/124	144/144	450/450	177/177	198/198	261/261	332/332	321/321	326/326	269/269	228/228	265/265	239/239	158/158	302/302	272/272	214/214	186/186	259/259	208/208	270/270	12.4	42.1
159	123937	KOR	297/297	220/220	132/132	191/191	335/335	363/363	357/357	291/291	236/236	222/222	224/224	183/183	266/266	263/263	239/239	349/349	124/124	144/144	450/450	177/177	198/198	261/261	332/332	321/321	326/326	269/269	234/234	265/265	239/239	158/158	302/302	272/272	214/214	186/186	259/259	208/208	270/270	16.3	72.9	1	10	37	103	33	7	111	2.51465
160	123943	KOR	297/297	220/220	132/132	191/191	335/335	363/363	357/357	291/291	232/232	222/222	224/224	183/183	266/266	263/263	239/239	349/349	124/124	144/144	450/450	177/177	198/198	261/261	332/332	321/321	326/326	261/261	228/228	265/265	239/239	158/158	302/302	272/272	214/214	186/186	259/259	208/208	270/270	1.7	71.3	1	10	33	93	27	10	130	2.48282
161	105191	KOR	297/297	220/220	132/132	191/191	335/335	363/363	357/357	291/291	236/236	222/222	224/224	183/183	266/266	263/263	242/242	349/349	124/124	144/144	450/450	177/177	198/198	261/261	332/332	321/321	326/326	261/261	223/223	265/265	239/239	158/158	302/302	272/272	214/214	181/181	259/259	208/208	270/270	21.2	90.5	1	6	33	93	34	8	110	3.02394
162	123919	KOR	297/297	220/220	132/132	191/191	335/335	363/363	357/357	291/291	236/236	222/222	224/224	183/183	266/266	263/263	239/239	349/349	124/124	144/144	450/450	177/177	198/198	261/261	332/332	313/313	326/326	261/261	228/228	265/265	239/239	158/158	302/302	272/272	214/214	186/186	259/259	208/208	270/270	26.2	90	1	6	25	90	32	12	107	2.96028
163	109058	KOR	297/297	220/220	132/132	191/191	335/335	363/363	357/357	291/291	232/232	222/222	224/224	183/183	266/266	263/263	239/239	349/349	124/124	144/144	450/450	177/177	198/198	261/261	332/332	313/313	326/326	261/261	228/228	265/265	239/239	158/158	302/302	272/272	214/214	186/186	259/259	208/208	270/270	39.7	97	1	6	27	90	26	8	103	2.48282
164	100274	KOR	297/297	220/220	132/132	191/191	335/335	363/363	357/357	291/291	236/236	222/222	224/224	183/183	266/266	263/263	239/239	349/349	124/124	144/144	450/450	177/177	198/198	261/261	332/332	321/321	326/326	261/261	234/234	265/265	239/239	158/158	302/302	272/272	214/214	186/186	259/259	208/208	270/270	23.5	80.5	1	8	33	96	37	6	92	2.35549
165	100892	KOR	297/297	220/220	132/132	191/191	335/335	363/363	357/357	291/291	236/236	222/222	224/224	183/183	266/266	263/263	239/239	349/349	124/124	144/144	450/450	177/177	198/198	261/261	344/344	321/321	326/326	261/261	234/234	265/265	239/239	158/158	302/302	272/272	214/214	181/181	259/259	208/208	270/270	2.9	69.3	1	6	25	93	20	9	81	2.00535
166	108704	KOR	297/297	220/220	132/132	191/191	335/335	363/363	357/357	291/291	236/236	222/222	224/224	183/183	266/266	263/263	239/239	349/349	124/124	144/144	450/450	177/177	198/198	261/261	332/332	321/321	326/326	261/261	223/223	265/265	239/239	158/158	302/302	272/272	214/214	186/186	259/259	208/208	270/270	29.3	101	1	8	30	96	35	12	112	2.70563
167	113245	KOR	297/297	220/220	132/132	191/191	335/335	363/363	357/357	291/291	232/232	222/222	224/224	183/183	266/266	263/263	239/239	349/349	124/124	144/144	450/450	177/177	198/198	261/261	332/332	321/321	326/326	261/261	223/223	265/265	239/239	158/158	302/302	272/272	214/214	186/186	259/259	208/208	270/270	26.9	88.1	1	8	33	90	25	10	105	2.57831
168	100312	KOR	297/297	220/220	132/132	191/191	335/335	363/363	357/357	297/297	236/236	222/222	224/224	183/183	266/266	263/263	239/239	349/349	124/124	144/144	450/450	177/177	198/198	261/261	337/337	321/321	326/326	269/269	234/234	265/265	239/239	158/158	302/302	272/272	214/214	181/181	259/259	208/208	270/270	16.2	85.8	1	8	33	93	27	8	114	2.89662
169	123945	KOR	297/297	220/220	132/132	191/191	335/335	363/363	357/357	291/291	236/236	222/222	224/224	183/183	266/266	263/263	239/239	349/349	124/124	144/144	450/450	177/177	198/198	261/261	332/332	321/321	326/326	261/261	223/223	265/265	239/239	158/158	302/302	272/272	214/214	186/186	259/259	208/208	270/270	20.1	42.9	1	9	30	103	29	7	117	2.64197
170	108803	KOR	297/297	220/220	132/132	191/191	335/335	363/363	357/357	291/291	236/236	222/222	224/224	183/183	266/266	263/263	239/239	349/349	124/124	144/144	450/450	177/177	198/198	261/261	332/332	313/313	326/326	261/261	228/228	265/265	239/239	158/158	302/302	272/272	214/214	186/186	259/259	208/208	270/270	14.4	82.4	1	8	33	90	30	7	111	2.70563
171	100309	KOR	297/297	220/220	132/132	191/191	335/335	363/363	357/357	291/291	236/236	222/222	224/224	183/183	266/266	263/263	239/239	349/349	124/124	144/144	450/450	177/177	193/193	261/261	332/332	321/321	326/326	261/261	234/234	265/265	239/239	158/158	302/302	272/272	214/214	186/186	259/259	208/208	270/270	23.6	77.8	1	7	33	93	32	12	109	2.92845
172	100296	KOR	297/297	220/220	132/132	191/191	335/335	363/363	357/357	297/297	236/236	222/222	224/224	183/183	266/266	263/263	239/239	349/349	124/124	144/144	450/450	177/177	198/198	261/261	337/337	321/321	326/326	261/261	223/223	265/265	239/239	158/158	302/302	272/272	214/214	186/186	259/259	208/208	270/270	19.9	100.3	1	10	33	93	30	13	120	3.02394
173	108728	KOR	297/297	220/220	132/132	191/191	335/335	363/363	357/357	291/291	236/236	222/222	224/224	183/183	266/266	263/263	239/239	349/349	124/124	144/144	450/450	177/177	198/198	261/261	332/332	321/321	326/326	261/261	223/223	265/265	239/239	158/158	302/302	272/272	214/214	186/186	259/259	208/208	270/270	40.4	106.4	4	7	30	90	28	14	108	2.70563
174	108918	KOR	297/297	220/220	132/132	191/191	335/335	363/363	357/357	291/291	246/246	222/222	224/224	183/183	266/266	263/263	239/239	349/349	124/124	144/144	450/450	177/177	198/198	261/261	332/332	321/321	326/326	261/261	228/228	265/265	239/239	158/158	302/302	272/272	214/214	186/186	259/259	208/208	270/270	24.7	73	1	8	30	90	29	9	105	2.26
175	108811	KOR	297/297	220/220	132/132	191/191	335/335	363/363	357/357	291/291	236/236	222/222	224/224	183/183	266/266	263/263	239/239	349/349	124/124	144/144	450/450	177/177	198/198	261/261	332/332	321/321	326/326	261/261	228/228	265/265	239/239	158/158	302/302	272/272	214/214	186/186	259/259	208/208	270/270	28.3	70.3	2	8	33	90	27	8	110	2.64197
176	123909	KOR	297/297	220/220	132/132	191/191	335/335	363/363	357/357	291/291	232/232	222/222	224/224	183/183	266/266	263/263	239/239	349/349	124/124	144/144	450/450	177/177	198/198	261/261	332/332	321/321	326/326	261/261	223/223	265/265	239/239	158/158	302/302	272/272	214/214	186/186	259/259	208/208	270/270	4.9	62.3	1	8	30	90	33	6	99	2.89662
177	100265	KOR	297/297	220/220	132/132	191/191	335/335	363/363	357/357	291/291	236/236	222/222	224/224	183/183	266/266	263/263	239/239	349/349	124/124	144/144	450/450	177/177	198/198	261/261	332/332	321/321	326/326	261/261	228/228	265/265	239/239	158/158	302/302	272/272	214/214	181/181	259/259	208/208	270/270	28.5	51.5	2	5	30	96	28	11	110	2.29183
178	100301	KOR	297/297	220/220	132/132	191/191	335/335	363/363	357/357	291/291	236/236	222/222	224/224	183/183	266/266	263/263	239/239	349/349	124/124	144/144	450/450	177/177	198/198	261/261	332/332	321/321	326/326	261/261	234/234	265/265	239/239	158/158	302/302	272/272	214/214	186/186	259/259	208/208	270/270	14.3	76.3	1	9	33	93	28	11	116	2.38732
179	123925	KOR	297/297	220/220	132/132	191/191	335/335	363/363	357/357	291/291	232/232	222/222	224/224	183/183	266/266	263/263	239/239	349/349	124/124	144/144	450/450	177/177	198/198	261/261	332/332	321/321	326/326	261/261	223/223	265/265	239/239	158/158	302/302	272/272	214/214	186/186	259/259	208/208	270/270	36	81.8	1	9	27	90	34	9	93	3.08761
180	123951	KOR	297/297	220/220	132/132	191/191	335/335	363/363	357/357	291/291	232/232	222/222	224/224	183/183	266/266	263/263	233/233	349/349	124/124	144/144	450/450	177/177	198/198	261/261	332/332	321/321	326/326	261/261	220/220	265/265	239/239	158/158	302/302	272/272	214/214	186/186	259/259	208/208	270/270	19.5	5.4	1	9	33	90	33	7	116	3.08761
181	104807	KOR	297/297	220/220	132/132	191/191	335/335	363/363	357/357	291/291	236/236	222/222	224/224	183/183	266/266	263/263	239/239	349/349	124/124	144/144	450/450	177/177	198/198	261/261	332/332	321/321	326/326	261/261	228/228	265/265	239/239	163/163	302/302	272/272	214/214	181/181	259/259	208/208	270/270	25.4	95.6	1	6	30	93	25	8	109	3.11944
182	100286	KOR	297/297	220/220	132/132	191/191	335/335	363/363	357/357	291/291	236/236	222/222	224/224	183/183	266/266	263/263	239/239	349/349	124/124	144/144	450/450	177/177	198/198	261/261	332/332	321/321	326/326	261/261	223/223	265/265	239/239	158/158	302/302	272/272	214/214	181/181	259/259	208/208	270/270	37.9	98.5	1	9	37	93	30	10	127	2.83296
183	100308	KOR	297/297	220/220	132/132	191/191	335/335	363/363	357/357	291/291	236/236	222/222	224/224	183/183	266/266	263/263	239/239	349/349	124/124	144/144	450/450	177/177	193/193	261/261	332/332	321/321	326/326	261/261	234/234	265/265	239/239	158/158	302/302	272/272	214/214	186/186	259/259	208/208	270/270	27.6	45	1	6	33	93	28	12	99	2.38732
184	111139	KOR	297/297	220/220	132/132	191/191	335/335	363/363	357/357	291/291	236/236	222/222	224/224	183/183	266/266	263/263	239/239	349/349	124/124	144/144	450/450	177/177	198/198	261/261	332/332	313/313	326/326	261/261	228/228	265/265	239/239	158/158	302/302	272/272	214/214	186/186	259/259	208/208	270/270	28.1	87.1	1	8	33	90	27	10	90	2.26
185	109200	KOR	297/297	220/220	132/132	191/191	335/335	363/363	357/357	291/291	236/236	222/222	224/224	183/183	266/266	263/263	239/239	349/349	124/124	144/144	450/450	177/177	198/198	261/261	332/332	321/321	326/326	261/261	228/228	265/265	239/239	158/158	302/302	272/272	214/214	186/186	259/259	208/208	270/270	19.8	66.9	1	8	30	90	28	9	92	2.32366
186	119991	KOR	297/297	220/220	132/132	191/191	335/335	363/363	357/357	291/291	232/232	222/222	224/224	183/183	266/266	263/263	239/239	349/349	124/124	144/144	450/450	177/177	198/198	261/261	332/332	321/321	326/326	261/261	223/223	265/265	239/239	158/158	302/302	272/272	214/214	181/181	259/259	208/208	270/270	20.8	50.2	1	7	30	90	33	8	130	2.7693
187	123939	KOR	297/297	220/220	132/132	191/191	335/335	363/363	357/357	291/291	236/236	222/222	224/224	183/183	266/266	263/263	233/233	349/349	124/124	144/144	450/450	177/177	198/198	261/261	332/332	321/321	326/326	269/269	228/228	265/265	239/239	158/158	302/302	272/272	214/214	186/186	259/259	208/208	270/270	20.8	61.8	1	9	33	90	30	8	111	2.51465
188	100299	KOR	297/297	220/220	132/132	191/191	335/335	363/363	357/357	291/291	236/236	222/222	224/224	183/183	266/266	263/263	239/239	349/349	124/124	144/144	450/450	177/177	198/198	261/261	332/332	321/321	326/326	261/261	220/220	265/265	239/239	158/158	302/302	272/272	214/214	186/186	259/259	208/208	270/270	23.7	65.7	1	11	33	93	31	8	113	3.34225
189	108938	KOR	297/297	220/220	132/132	191/191	335/335	363/363	357/357	291/291	236/236	222/222	224/224	183/183	266/266	263/263	239/239	349/349	124/124	144/144	450/450	177/177	198/198	261/261	337/337	321/321	326/326	261/261	223/223	265/265	239/239	158/158	302/302	272/272	214/214	186/186	259/259	208/208	270/270	29.9	91.9	4	9	30	90	29	6	80	2.64197
190	109061	KOR	297/297	220/220	132/132	191/191	335/335	363/363	357/357	291/291	236/236	222/222	224/224	183/183	266/266	263/263	239/239	349/349	124/124	144/144	450/450	177/177	198/198	261/261	332/332	321/321	326/326	261/261	223/223	265/265	239/239	158/158	302/302	272/272	214/214	186/186	259/259	208/208	270/270	27.6	31.4	4	7	25	90	26	14	105	2.70563
191	100291	KOR	297/297	220/220	132/132	191/191	335/335	363/363	357/357	291/291	236/236	222/222	224/224	183/183	266/266	263/263	239/239	349/349	124/124	144/144	450/450	177/177	198/198	261/261	332/332	321/321	326/326	261/261	223/223	265/265	239/239	158/158	302/302	272/272	214/214	181/181	259/259	208/208	270/270	20.2	91.6	1	9	33	93	34	7	117	2.61014
192	100303	KOR	297/297	220/220	132/132	191/191	335/335	363/363	357/357	291/291	236/236	222/222	224/224	183/183	266/266	263/263	239/239	349/349	124/124	144/144	450/450	177/177	198/198	261/261	332/332	321/321	326/326	261/261	223/223	265/265	239/239	158/158	302/302	272/272	214/214	186/186	259/259	208/208	270/270	16.6	80.5	1	8	33	93	33	9.5	116	2.51465
193	100284	KOR	297/297	220/220	132/132	191/191	335/335	363/363	357/357	291/291	236/236	222/222	224/224	183/183	266/266	263/263	239/239	349/349	124/124	144/144	450/450	177/177	198/198	261/261	337/337	321/321	326/326	261/261	228/228	265/265	239/239	158/158	302/302	272/272	214/214	186/186	259/259	208/208	270/270	12.6	86	1	11	33	93	33	7	125	2.48282
194	123910	KOR	297/297	220/220	132/132	191/191	335/335	363/363	357/357	291/291	236/236	222/222	224/224	183/183	266/266	263/263	239/239	349/349	124/124	144/144	450/450	177/177	198/198	261/261	332/332	321/321	326/326	261/261	223/223	265/265	239/239	158/158	302/302	272/272	214/214	186/186	259/259	208/208	270/270	22.3	100.9	5	6	30	90	25	7	86	2.35549
195	112797	KOR	297/297	220/220	132/132	191/191	335/335	363/363	357/357	291/291	236/236	222/222	224/224	183/183	266/266	263/263	239/239	349/349	124/124	144/144	450/450	177/177	198/198	261/261	332/332	321/321	326/326	261/261	242/242	270/270	239/239	163/163	302/302	272/272	214/214	181/181	259/259	208/208	270/270	20.6	62.7	5	9	30	90	33	12	108	2.80113
196	100271	KOR	297/297	220/220	132/132	191/191	335/335	363/363	357/357	291/291	236/236	222/222	224/224	183/183	266/266	263/263	239/239	349/349	124/124	144/144	450/450	177/177	198/198	261/261	332/332	321/321	326/326	261/261	234/234	265/265	239/239	158/158	302/302	272/272	214/214	186/186	259/259	208/208	270/270	16.1	93.6	5	8	30	96	28	6	119	2.70563
197	100287	KOR	297/297	220/220	132/132	191/191	335/335	363/363	357/357	291/291	236/236	222/222	224/224	183/183	266/266	263/263	239/239	349/349	124/124	144/144	450/450	177/177	198/198	261/261	332/332	321/321	326/326	261/261	234/234	265/265	239/239	158/158	302/302	272/272	214/214	186/186	259/259	208/208	270/270	26.5	89.5	4	10	33	93	36	10	118	2.80113
198	113600	KOR	297/297	220/220	132/132	191/191	335/335	363/363	357/357	291/291	236/236	222/222	224/224	183/183	266/266	263/263	239/239	349/349	124/124	144/144	450/450	177/177	198/198	261/261	332/332	321/321	326/326	261/261	234/234	265/265	239/239	158/158	302/302	272/272	214/214	186/186	259/259	208/208	270/270	26	88.1	5	6	33	90	30	12	99	2.61014
199	100267	KOR	297/297	220/220	132/132	191/191	335/335	363/363	357/357	291/291	236/236	222/222	224/224	183/183	266/266	263/263	239/239	349/349	124/124	144/144	450/450	177/177	198/198	261/261	337/337	321/321	326/326	261/261	228/228	265/265	239/239	158/158	302/302	272/272	214/214	186/186	259/259	208/208	270/270	11.3	71.8	5	9	30	96	31	8	103	2.7693
200	100263	KOR	297/297	220/220	132/132	191/191	335/335	363/363	357/357	291/291	236/236	222/222	224/224	183/183	266/266	263/263	239/239	349/349	124/124	144/144	450/450	177/177	198/198	261/261	332/332	321/321	326/326	261/261	234/234	265/265	239/239	158/158	302/302	272/272	214/214	186/186	259/259	208/208	270/270	31.5	82.3	5	9	33	96	32	9	100	2.45099
201	100275	KOR	297/297	220/220	132/132	191/191	335/335	363/363	357/357	291/291	236/236	222/222	224/224	183/183	266/266	263/263	239/239	349/349	124/124	144/144	450/450	177/177	198/198	261/261	332/332	321/321	326/326	261/261	228/228	265/265	239/239	158/158	302/302	272/272	214/214	186/186	259/259	208/208	270/270	17.3	95.1	5	12	39	96	28	8	99	2.29183
202	100269	KOR	297/297	220/220	132/132	191/191	335/335	363/363	357/357	297/297	236/236	222/222	224/224	183/183	266/266	263/263	239/239	349/349	124/124	144/144	450/450	177/177	198/198	261/261	332/332	321/321	326/326	261/261	223/223	265/265	239/239	158/158	302/302	272/272	214/214	186/186	259/259	208/208	270/270	37.3	101.2	4	10	37	96	34	14	83	2.6738
203	109075	KOR	297/297	220/220	132/132	191/191	335/335	363/363	357/357	291/291	236/236	222/222	224/224	183/183	266/266	263/263	239/239	349/349	124/124	144/144	450/450	177/177	198/198	261/261	332/332	321/321	326/326	261/261	228/228	265/265	239/239	158/158	302/302	272/272	214/214	186/186	259/259	208/208	270/270	14	74.7	5	9	30	90	30	7.5	109	2.57831
204	123934	KOR	297/297	220/220	132/132	191/191	335/335	363/363	357/357	291/291	232/232	222/222	224/224	183/183	266/266	263/263	239/239	349/349	124/124	144/144	450/450	177/177	198/198	261/261	332/332	321/331	326/326	261/261	234/234	265/265	239/239	158/158	302/302	272/272	214/214	186/186	259/259	208/208	270/270	1.3	63	5	7	30	90	32	6	104	2.83296
205	123912	KOR	297/297	220/220	132/132	191/191	335/335	363/363	357/357	291/291	236/236	222/222	224/224	183/183	266/266	263/263	239/239	349/349	124/124	144/144	450/450	177/177	198/198	261/261	332/332	321/321	326/326	261/261	223/223	265/265	239/239	158/158	302/302	272/272	214/214	186/186	259/259	208/208	270/270	3.9	66	5	8	27	90	27	8	90	2.38732
206	100294	KOR	297/297	220/220	132/132	191/191	335/335	363/363	357/357	291/291	236/236	222/222	224/224	183/183	266/266	263/263	239/239	349/349	124/124	144/144	450/450	177/177	198/198	261/261	332/332	313/313	326/326	261/261	228/228	265/265	239/239	158/158	302/302	272/272	214/214	181/181	259/259	208/208	270/270	31.2	100	5	10	39	93	27	9.5	91	2.83296
207	123936	KOR	297/297	220/220	132/132	191/191	335/335	363/363	357/357	291/291	236/236	222/222	224/224	183/183	266/266	263/263	239/239	349/349	124/124	144/144	450/450	177/177	198/198	261/261	332/332	321/321	326/326	261/261	228/228	265/265	239/239	158/158	302/302	272/272	214/214	186/186	259/259	208/208	270/270	15	68.9	4	11	39	103	29	7	126	2.57831
208	123924	KOR	297/297	220/220	132/132	191/191	335/335	363/363	357/357	291/291	236/236	222/222	224/224	183/183	266/266	263/263	239/239	349/349	124/124	144/144	450/450	177/177	198/198	261/261	332/332	321/321	326/326	261/261	223/223	265/265	239/239	158/158	302/302	272/272	214/214	186/186	259/259	208/208	270/270	25.9	78.6	5	9	33	90	33	7	94	2.64197
209	100317	KOR	297/297	220/220	132/132	191/191	335/335	363/363	357/357	291/291	236/236	222/222	224/224	183/183	266/266	263/263	239/239	349/349	124/124	144/144	450/450	177/177	198/198	261/261	344/344	321/321	326/326	261/261	228/228	265/265	239/239	158/158	302/302	272/272	214/214	181/181	259/259	208/208	270/270	21.5	89.1	5	6	30	93	33	11	95	2.29183
210	123929	KOR	297/297	220/220	132/132	191/191	335/335	363/363	357/357	291/291	236/236	222/222	224/224	183/183	266/266	263/263	239/239	349/349	124/124	144/144	450/450	177/177	198/198	261/261	332/332	321/321	326/326	261/261	223/223	265/265	239/239	158/158	302/302	272/272	214/214	186/186	259/259	208/208	270/270	27.6	20.4	2	11	33	90	36	15	115	2.38732
211	119986	KOR	297/297	220/220	132/132	191/191	335/335	363/363	357/357	291/291	236/236	222/222	224/224	183/183	266/266	263/263	239/239	349/349	124/124	144/144	450/450	177/177	198/198	261/261	332/332	321/321	326/326	261/261	228/228	265/265	239/239	158/158	302/302	272/272	214/214	186/186	259/259	208/208	270/270	19.2	50.5	5	7	30	90	27	9	124	2.51465
212	123923	KOR	297/297	220/220	132/132	191/191	335/335	363/363	357/357	291/291	236/236	222/222	224/224	183/183	266/266	263/263	239/239	349/349	124/124	144/144	450/450	177/177	198/198	261/261	332/332	321/321	326/326	261/261	234/234	265/265	239/239	158/158	302/302	272/272	214/214	186/186	259/259	208/208	270/270	18.7	94.6	5	10	25	90	33	8	113	2.61014
213	100310	KOR	297/297	220/220	132/132	191/191	335/335	363/363	357/357	291/291	236/236	222/222	224/224	183/183	266/266	263/263	239/239	349/349	124/124	144/144	450/450	177/177	198/198	261/261	337/337	321/321	326/326	261/261	228/228	265/265	239/239	158/158	302/302	272/272	214/214	181/181	259/259	208/208	270/270	9.3	75.1	5	11	39	93	27	9	108	3.11944
214	123949	KOR	297/297	220/220	132/132	191/191	335/335	363/363	357/357	291/291	236/236	222/222	224/224	183/183	266/266	263/263	239/239	349/349	124/124	144/144	450/450	177/177	198/198	261/261	332/332	321/321	326/326	261/261	242/242	265/265	239/239	158/158	302/302	272/272	214/214	181/181	259/259	208/208	270/270	14.7	48.6	5	8	33	103	34	7	123	2.80113
215	100311	KOR	297/297	220/220	132/132	191/191	335/335	363/363	357/357	291/291	236/236	222/222	224/224	183/183	266/266	263/263	239/239	352/352	124/124	144/144	450/450	177/177	198/198	261/261	332/332	321/321	326/326	261/261	228/228	265/265	239/239	158/158	302/302	272/272	214/214	186/186	259/259	208/208	270/270	2.5	64.1	5	10	37	93	28	7	118	2.70563
216	123915	KOR	297/297	220/220	132/132	191/191	335/335	363/363	357/357	291/291	232/232	222/222	224/224	183/183	258/258	263/263	239/239	349/349	124/124	144/144	450/450	177/177	198/198	261/261	332/332	321/321	326/326	261/261	228/228	265/265	239/239	158/158	302/302	272/272	214/214	186/186	259/259	208/208	270/270	14.8	44.2	5	7	30	90	28	7	89	1.81437
217	105548	KOR	297/297	220/220	132/132	191/191	335/335	363/363	357/357	291/291	236/236	222/222	224/224	183/183	266/266	263/263	239/239	349/349	124/124	144/144	450/450	177/177	198/198	261/261	332/332	321/321	326/326	261/261	228/228	265/265	239/239	158/158	302/302	272/272	214/214	181/181	259/259	208/208	270/270	25.9	94.9	5	6	30	93	40	6.5	94	2.80113
218	100278	KOR	297/297	220/220	132/132	191/191	335/335	363/363	357/357	291/291	236/236	222/222	224/224	183/183	266/266	263/263	239/239	349/349	124/124	144/144	450/450	177/177	198/198	261/261	332/332	321/321	326/326	261/261	220/220	265/265	239/239	158/158	302/302	272/272	214/214	186/186	259/259	208/208	270/270	20	98.8	5	9	33	96	30	6	114	2.96028
219	104656	KOR	297/297	220/220	132/132	191/191	335/335	363/363	357/357	297/297	236/236	222/222	224/224	183/183	258/258	263/263	239/239	349/349	124/124	144/144	450/450	177/177	198/198	261/261	337/337	321/321	326/326	261/261	228/228	265/265	239/239	158/158	302/302	272/272	214/214	186/186	259/259	208/208	270/270	18.6	103	1	9	33	93	32	11	110	2.83296
220	113321	KOR	297/297	220/220	132/132	191/191	335/335	363/363	357/357	291/291	236/236	222/222	224/224	183/183	266/266	263/263	239/239	349/349	124/124	144/144	450/450	177/177	198/198	261/261	332/332	321/321	326/326	261/261	228/228	265/265	239/239	158/158	302/302	272/272	214/214	186/186	259/259	208/208	270/270	22.5	69.9	4	8	33	90	32	6	99	2.51465
221	104109	KOR	297/297	220/220	132/132	191/191	335/335	363/363	357/357	291/291	236/236	222/222	224/224	183/183	266/266	263/263	239/239	349/349	124/124	144/144	450/450	177/177	198/198	261/261	332/332	321/321	313/313	261/261	228/228	270/270	239/239	158/158	302/302	272/272	214/214	186/186	259/259	208/208	270/270	17	99.1	5	11	39	93	39	5	116	2.61014
222	111126	KOR	297/297	220/220	132/132	191/191	335/335	363/363	357/357	291/291	236/236	222/222	224/224	183/183	266/266	263/263	239/239	349/349	124/124	144/144	450/450	177/177	198/198	261/261	332/332	313/321	326/326	261/261	228/228	265/265	239/239	158/158	302/302	272/272	214/214	186/186	259/259	208/208	270/270	25.3	87.1	5	7	27	90	39	14	85	2.19634
223	100295	KOR	297/297	220/220	132/132	191/191	335/335	363/363	357/357	291/291	236/236	222/222	224/224	183/183	266/266	263/263	239/239	349/349	124/124	144/144	450/450	177/177	198/198	261/261	337/337	321/321	326/326	261/261	228/228	265/265	239/239	158/158	302/302	272/272	214/214	186/186	259/259	208/208	270/270	19.9	101.7	4	10	33	93	30	8	117	3.08761
224	123935	KOR	297/297	220/220	132/132	191/191	335/335	363/363	357/357	291/291	232/232	222/222	224/224	183/183	266/266	263/263	239/239	349/349	124/124	144/144	450/450	177/177	198/198	261/261	332/332	321/321	326/326	261/261	234/234	265/265	239/239	158/158	302/302	272/272	214/214	186/186	259/259	208/208	270/270	14.6	76.4	2	10	33	90	44	10	109	2.48282
225	123928	KOR	297/297	220/220	132/132	191/191	335/335	363/363	357/357	291/291	236/236	222/222	224/224	183/183	266/266	263/263	239/239	349/349	124/124	144/144	450/450	177/177	198/198	261/261	332/332	321/321	326/326	261/261	228/228	259/259	239/239	158/158	302/302	272/272	214/214	186/186	259/259	208/208	270/270	14.2	71.1	2	9	33	90	27	7	114	2.7693
226	100266	KOR	297/297	220/220	132/132	191/191	335/335	363/363	346/346	291/291	236/236	222/222	224/224	183/183	266/266	263/263	239/239	349/349	124/124	144/144	450/450	177/177	198/198	261/261	332/332	321/321	326/326	261/261	228/228	265/265	239/239	158/158	302/302	272/272	214/214	186/186	259/259	208/208	270/270	25.6	52.9	2	7	30	96	27	12	100	2.38732
227	104458	KOR	297/297	220/220	132/132	191/191	335/335	363/363	357/357	291/291	236/236	222/222	224/224	183/183	266/266	263/263	239/239	349/349	124/124	144/144	450/450	177/177	198/198	261/261	332/332	321/321	309/309	261/261	220/220	265/265	239/239	158/158	302/302	272/272	214/214	181/181	259/259	208/208	270/270	28.6	103.6	4	8	25	93	30	10	85	2.16451
228	105308	KOR	297/297	220/220	132/132	191/191	335/335	363/363	357/357	291/291	236/236	222/222	224/224	183/183	266/266	263/263	239/239	349/349	124/124	144/144	450/450	177/177	198/198	261/261	332/332	331/331	326/326	261/261	223/223	265/265	239/239	158/158	302/302	272/272	214/214	181/181	259/259	208/208	270/270	0.9	65.3	4	6	30	93	30	8.5	88	2.96028
229	112801	KOR	297/297	220/220	132/132	191/191	335/335	363/363	357/357	291/291	236/236	222/222	224/224	183/183	266/266	263/263	233/233	349/349	124/124	144/144	450/450	177/177	198/198	261/261	332/332	321/321	326/326	261/261	223/223	265/265	239/239	158/158	302/302	272/272	214/214	186/186	259/259	208/208	270/270	23.8	57.4	5	10	30	103	32	6	90	2.48282
230	100306	KOR	297/297	220/220	132/132	191/191	335/335	363/363	357/357	291/291	236/236	222/222	224/224	183/183	266/266	263/263	239/239	349/349	124/124	144/144	450/450	177/177	198/198	261/261	332/332	321/321	313/313	261/261	234/234	265/265	239/239	158/158	302/302	272/272	214/214	186/186	259/259	208/208	263/263	2.3	69.5	5	6	33	93	27	11	82	2.32366
231	100298	KOR	297/297	220/220	132/132	191/191	335/335	363/363	357/357	291/291	236/236	222/222	224/224	183/183	266/266	263/263	239/239	349/349	124/124	144/144	450/450	177/177	198/198	261/261	332/332	331/331	326/326	261/261	234/234	265/265	239/239	158/158	302/302	272/272	214/214	181/181	259/259	208/208	270/270	21.3	83.7	4	9	33	93	32	7	112	2.83296
232	105770	KOR	297/297	220/220	132/132	191/191	335/335	363/363	357/357	291/291	236/236	222/222	224/224	183/183	266/266	263/263	242/242	349/349	124/124	144/144	450/450	177/177	198/198	261/261	332/332	331/331	326/326	261/261	223/223	265/265	239/239	158/158	302/302	272/272	214/214	181/181	259/259	208/208	270/270	28.9	99.3	2	6	33	93	29	14	93	3.02394
233	123916	KOR	297/297	220/220	132/132	191/191	335/335	363/363	357/357	291/291	232/232	222/222	224/224	183/183	266/266	263/263	239/239	349/349	124/124	144/144	450/450	177/177	198/198	261/261	332/332	331/331	326/326	261/261	223/223	265/265	239/239	158/158	302/302	272/272	214/214	186/186	259/259	208/208	270/270	15.1	78.7	5	9	33	90	35	9	120	2.38732
234	100302	KOR	297/297	220/220	132/132	191/191	335/335	363/363	357/357	291/291	236/236	222/222	224/224	183/183	266/266	263/263	239/239	349/349	124/124	144/144	450/450	177/177	198/198	261/261	332/332	321/321	326/326	261/261	228/228	265/265	239/239	158/158	302/302	272/272	214/214	186/186	259/259	208/208	263/263	21.3	79	2	8	33	93	30	9	118	2.61014
235	108773	KOR	297/297	220/220	132/132	191/191	335/335	363/363	357/357	291/291	236/236	222/222	224/224	183/183	266/266	263/263	239/239	349/349	124/124	144/144	450/450	177/177	198/198	261/261	332/332	313/321	326/326	261/261	223/223	265/265	239/239	158/158	302/302	272/272	214/214	186/186	259/259	208/208	270/270	39.5	95.6	5	9	27	90	24	8	104	2.38732
236	123930	KOR	297/297	220/220	132/132	191/191	335/335	363/363	357/357	291/291	236/236	222/222	224/224	183/183	266/266	260/260	239/239	349/349	124/124	144/144	450/450	177/177	205/205	261/261	332/332	321/321	326/326	261/261	228/228	270/270	239/239	158/158	302/302	272/272	214/214	181/181	259/259	208/208	270/270	22.9	53.9	2	11	33	103	37	7	116	2.7693
237	123952	KOR	297/297	220/220	132/132	191/191	335/335	363/363	357/357	291/291	236/236	222/222	224/224	183/183	266/266	260/260	239/239	349/349	124/124	144/144	450/450	177/177	198/198	261/261	332/332	321/321	326/326	269/269	223/223	265/265	239/239	158/158	302/302	272/272	214/214	186/186	259/259	208/208	270/270	1.9	70	5	8	30	90	32	7	110	2.83296
238	123921	KOR	297/297	220/220	132/132	191/191	335/335	363/363	357/357	291/291	236/236	222/222	224/224	183/183	266/266	263/263	239/239	349/349	124/124	144/144	450/450	177/177	198/198	261/261	332/332	321/321	326/326	261/261	220/220	265/265	239/239	158/158	302/302	272/272	214/214	186/186	259/259	208/208	270/270	18.1	67.1	5	8	33	90	21	3	104	2.96028
239	100283	KOR	297/297	220/220	132/132	191/191	335/335	363/363	357/357	291/291	236/236	222/222	224/224	183/183	266/266	263/263	239/239	349/349	124/124	144/144	450/450	177/177	198/198	261/261	332/332	321/321	326/326	261/261	220/220	265/265	239/239	158/158	302/302	272/272	214/214	186/186	259/259	208/208	270/270	3.8	66.9	1	9	33	93	27	9	110	2.83296
240	123932	KOR	297/297	220/220	132/132	191/191	335/335	363/363	357/357	291/291	236/236	222/222	224/224	183/183	266/266	263/263	239/239	349/349	124/124	144/144	450/450	177/177	198/198	261/261	332/332	321/331	326/326	261/261	220/220	265/265	239/239	158/158	302/302	272/272	214/214	186/186	259/259	208/208	270/270	13.7	62.9	1	8	33	103	32	6	117	2.51465
241	123922	KOR	297/297	220/220	132/132	191/191	335/335	363/363	357/357	291/291	236/236	222/222	224/224	183/183	266/266	260/260	242/242	349/349	124/124	144/144	450/450	177/177	198/198	261/261	332/332	321/321	326/326	261/261	223/223	270/270	239/239	158/158	302/302	272/272	214/214	186/186	259/259	208/208	270/270	18.1	47	2	10	30	90	35	9	107	2.7693
242	108894	KOR	297/297	220/220	132/132	191/191	335/335	363/363	357/357	291/291	236/236	222/222	224/224	183/183	266/266	263/263	239/239	349/349	124/124	144/144	450/450	177/177	198/198	261/261	332/332	331/331	326/326	261/261	223/223	265/265	239/239	158/158	302/302	272/272	214/214	186/186	259/259	208/208	270/270	5.3	74.4	2	7	25	90	28	9	89	2.38732
243	123931	KOR	297/297	220/220	132/132	191/191	335/335	363/363	357/357	291/291	236/236	222/222	224/224	183/183	266/266	260/260	242/242	349/349	124/124	144/144	450/450	177/177	198/198	261/261	337/337	321/321	326/326	261/261	234/234	265/265	239/239	158/158	302/302	272/272	214/214	186/186	259/259	208/208	270/270	23.1	18.6	5	9	33	90	35	6	113	2.83296
244	123933	KOR	297/297	220/220	132/132	191/191	335/335	363/363	357/357	291/291	232/232	222/222	224/224	183/183	266/266	263/263	239/239	349/349	124/124	144/144	450/450	177/177	198/198	261/261	332/332	321/321	326/326	261/261	234/234	265/265	239/239	158/158	302/302	272/272	214/214	186/186	259/259	208/208	270/270	14.9	55	5	8	30	103	29	7	130	2.70563
245	108919	KOR	297/297	220/220	132/132	187/187	335/335	363/363	357/357	291/291	236/236	222/222	224/224	183/183	266/266	263/263	239/239	349/349	124/124	144/144	450/450	177/177	198/198	261/261	332/332	313/313	326/326	261/261	223/223	265/265	239/239	158/158	302/302	272/272	214/214	186/186	259/259	208/208	270/270	23.5	49
246	105666	KOR	297/297	220/220	132/132	191/191	335/335	363/363	357/357	291/291	236/236	222/222	224/224	183/183	266/266	263/263	239/239	349/349	124/124	144/144	450/450	177/177	198/198	261/261	332/332	313/313	326/326	261/261	223/223	265/265	239/239	158/158	302/302	272/272	214/214	186/186	259/259	208/208	270/270	32	99	5	7	37	96	20	7	96	2.7693
247	123947	KOR	297/297	220/220	132/132	191/191	335/335	363/363	357/357	291/291	232/232	222/222	224/224	183/183	266/266	260/260	242/242	349/349	124/124	144/144	457/457	177/177	198/198	261/261	337/337	321/321	326/326	261/261	-/-	265/265	239/239	158/158	302/302	272/272	214/214	181/181	259/259	208/208	270/270	16.7	88.2	5	10	30	103	31	6	121	3.24676
248	111003	KOR	297/297	220/220	132/132	191/191	335/335	372/372	357/357	291/291	236/236	222/222	224/224	183/183	266/266	263/263	239/239	349/349	124/124	144/144	450/450	177/177	198/198	261/261	332/332	331/331	326/326	261/261	228/228	265/265	239/239	158/158	302/302	272/272	214/214	186/186	259/259	208/208	270/270	25	35.7	2	9	30	90	30	10	103	2.7693
249	103178	KOR	297/297	220/220	132/132	191/191	335/335	363/363	346/346	291/291	236/236	222/222	224/224	183/183	266/266	263/263	239/239	349/349	124/124	144/144	450/450	177/177	198/198	261/261	332/332	321/321	326/326	261/261	228/228	265/265	239/239	158/158	302/302	272/272	214/214	186/186	259/259	208/208	270/270	1.6	70.3	1	5	25	93	28	10	81	2.29183
250	100297	KOR	297/297	220/220	132/132	191/191	335/335	363/363	357/357	291/291	236/236	222/222	224/224	183/183	266/266	263/263	242/242	349/349	124/124	144/144	450/450	177/177	198/198	261/261	321/321	321/321	313/313	261/261	223/223	265/265	239/239	158/158	302/302	272/272	214/214	186/186	259/259	208/208	263/270	22.6	85.5	1	9	33	93	25	6	115	2.61014
251	123950	KOR	297/297	220/220	132/132	191/191	335/335	363/363	357/357	291/291	232/232	222/222	224/224	183/183	266/266	280/280	239/239	349/349	124/124	144/144	450/450	177/177	198/198	261/261	332/332	321/321	326/326	261/261	228/228	270/270	239/239	158/158	302/302	272/272	214/214	194/194	259/259	208/208	270/270	30.9	75	4	8	33	90	34	11	114	2.83296
252	123917	KOR	297/297	220/220	132/132	191/191	335/335	363/363	357/357	291/291	236/236	222/222	224/224	183/183	266/266	263/263	239/239	349/349	124/124	144/144	450/450	177/177	198/198	261/261	332/332	313/313	326/326	261/261	223/223	265/265	239/239	158/158	302/302	272/272	214/214	186/186	259/259	208/208	270/270	4.6	67.7	4	8	25	90	26	5	97	2.32366
253	123940	KOR	297/297	220/220	132/132	191/191	335/335	363/363	357/357	291/291	236/236	222/222	224/224	183/183	266/266	263/263	239/239	349/349	124/124	144/144	450/450	177/177	198/198	261/261	332/332	331/331	326/326	261/261	220/220	265/265	239/239	158/158	302/302	272/272	214/214	186/186	259/259	208/208	270/270	27.4	79.6
254	138136	KOR	297/297	220/220	132/132	191/191	335/335	363/363	357/357	291/291	236/236	222/222	224/224	183/183	266/266	263/263	239/239	349/349	124/124	144/144	450/450	177/177	198/198	261/261	321/321	321/321	326/326	269/269	228/228	265/265	239/239	158/158	302/302	272/272	214/214	186/186	259/259	208/208	270/270	26.6	84.9	1	11	25	103	20	6	80	2.45099
255	123979	KOR	297/297	220/220	132/132	191/191	335/335	363/363	357/357	291/291	236/236	222/222	224/224	183/183	266/266	263/263	239/239	349/349	124/124	144/144	450/450	177/177	205/205	261/261	321/321	321/321	326/326	281/281	228/228	265/265	239/239	158/158	302/302	272/272	214/214	186/186	259/259	208/208	270/270	18.1	87.3	4	8	30	90	32	11	117	2.61014
256	100314	KOR	297/297	220/220	132/132	191/191	335/335	363/363	357/357	291/291	236/236	222/222	224/224	183/183	266/266	263/263	239/239	349/349	124/124	144/144	450/450	177/177	198/198	261/261	332/332	313/313	313/313	269/269	228/228	265/265	239/239	152/152	302/302	272/272	214/214	181/181	259/259	208/208	270/270	17	86.1	4	7	39	93	30	11	95	2.64197
257	123927	KOR	297/297	220/220	132/132	191/191	335/335	363/363	357/357	291/291	236/236	222/222	224/224	183/183	266/266	263/263	239/239	349/349	124/124	144/144	450/450	177/177	198/198	261/261	332/332	321/321	326/326	261/261	234/234	265/265	239/239	158/158	302/302	272/272	214/214	194/194	259/259	208/208	270/270	27.5	82.5	4	9	30	90	27	8	101	2.83296
258	123944	KOR	297/297	220/220	132/132	191/191	335/335	363/363	357/357	291/291	232/232	222/222	224/224	183/183	266/266	263/263	239/239	349/349	124/124	144/144	450/450	177/177	198/198	261/261	332/332	321/321	326/326	261/261	228/228	265/265	239/239	158/158	302/302	272/272	214/214	194/194	259/259	208/208	270/270	22.6	87.9	4	7	30	93	32	11	96	2.26
259	100300	KOR	297/297	220/220	132/132	191/191	335/335	363/363	357/357	291/291	236/236	222/222	224/224	183/183	266/266	263/263	239/239	349/349	124/124	144/144	450/450	177/177	198/198	261/261	332/332	331/331	326/326	261/261	223/223	265/265	239/239	158/158	302/302	272/272	214/214	181/181	259/259	208/208	270/270	4	69.2	1	5	25	93	21	7	50	0.668451
260	105470	KOR	287/287	220/220	132/132	191/191	335/335	363/363	357/357	291/291	236/236	222/222	224/224	183/183	266/266	263/263	239/239	349/349	124/124	144/144	450/450	177/177	198/198	261/261	332/332	321/321	326/326	261/261	228/228	265/265	239/239	158/158	302/302	272/272	214/214	181/181	259/259	208/208	270/270	5.3	71.1	4	5	33	93	28	8	104	2.92845
261	100313	KOR	297/297	220/220	132/132	191/191	335/335	363/363	357/357	291/291	236/236	222/222	224/224	183/183	266/266	263/263	239/239	349/349	124/124	144/144	450/450	177/177	193/193	261/261	321/321	321/321	313/313	269/269	223/223	270/270	239/239	158/158	-/-	261/261	214/214	186/186	259/259	208/208	270/270	14.6	84	6	8	30	93	19	8	82	2.57831
262	100262	KOR	297/297	220/220	132/132	191/191	335/335	363/363	357/357	291/291	236/236	222/222	224/224	183/183	266/266	263/263	239/239	349/349	124/124	144/144	450/450	177/177	198/198	261/261	332/332	321/321	326/326	261/261	220/220	265/265	239/239	152/152	302/302	272/272	214/214	181/181	259/259	208/208	270/270	28.1	58.4	4	8	30	96	30	9	104	2.57831
263	103621	KOR	297/297	220/220	132/132	191/191	335/335	363/363	357/357	297/297	236/236	222/222	224/224	183/183	266/266	263/263	242/242	349/349	124/124	144/144	450/450	177/177	198/198	261/261	332/332	313/313	313/313	261/261	228/228	265/265	239/239	152/152	302/302	272/272	214/214	186/186	259/259	208/208	270/270	16.1	91.1	4	5	33	93	31	7	89	2.70563
264	123948	KOR	297/297	220/220	132/132	191/191	335/335	363/363	357/357	291/291	232/232	222/222	224/224	183/183	266/266	263/263	239/239	349/349	124/124	144/144	450/450	177/177	198/198	261/261	332/332	321/321	326/326	261/261	234/234	265/265	239/239	152/152	302/302	272/272	214/214	181/181	259/259	208/208	270/270	19.3	66.1	4	7	30	103	30	7	113	2.51465
265	100304	KOR	297/297	220/220	132/132	191/191	335/335	363/363	357/357	291/291	236/236	222/222	224/224	183/183	266/266	263/263	239/239	349/349	124/124	144/144	450/450	177/177	198/198	261/261	332/332	321/321	326/326	261/261	220/220	265/265	239/239	152/152	302/302	272/272	214/214	181/181	259/259	208/208	270/270	16	75.7	4	7	37	93	23	8	110	2.45099
266	123961	KOR	297/297	220/220	132/132	191/191	335/335	363/363	357/357	291/291	236/236	222/222	224/224	183/183	266/266	263/263	239/239	349/349	124/124	144/144	450/450	177/177	198/198	261/261	321/321	321/321	326/326	261/261	228/228	265/265	239/239	158/158	302/302	272/272	214/214	186/186	259/259	208/208	270/270	32.9	84.8	2	10	33	90	27	8	129	2.96028
267	210157	KOR	287/287	220/220	132/132	191/191	335/335	363/363	357/357	291/291	236/236	222/222	224/224	183/183	266/266	263/263	239/239	349/349	124/124	144/144	450/450	177/177	198/198	269/269	332/332	321/321	326/326	261/261	234/234	265/265	239/239	158/158	302/302	272/272	214/214	186/186	259/259	208/208	270/270	15.2	90	4	9	30	103	27	10	87	3.24676
268	100290	KOR	297/297	220/220	132/132	191/191	335/335	363/363	357/357	291/291	236/236	222/222	224/224	183/183	266/266	263/263	239/239	349/349	124/124	144/144	450/450	177/177	198/198	261/261	332/332	321/321	326/326	261/261	223/223	265/265	239/239	152/152	302/302	272/272	214/214	181/181	259/259	208/208	270/270	14	80.2	4	11	33	93	34	10	108	3.02394
269	104306	KOR	297/297	220/220	132/132	191/191	335/335	363/363	357/357	291/291	236/236	222/222	224/224	183/183	266/266	263/263	239/239	349/349	124/124	144/144	450/450	177/177	198/198	261/261	332/332	321/321	326/326	261/261	220/220	265/265	239/239	152/152	302/302	272/272	214/214	181/181	259/259	208/208	270/270	17.1	89.1	2	6	37	93	26	9	111	2.89662
270	100315	KOR	297/297	220/220	132/132	191/191	335/335	363/363	357/357	291/291	236/236	222/222	224/224	183/183	266/266	263/263	239/239	349/349	124/124	144/144	450/450	177/177	193/193	261/261	344/344	313/313	326/326	261/261	220/220	265/265	239/239	152/152	302/302	272/272	214/214	181/181	259/259	208/208	270/270	24.3	45	4	6	37	93	23	12	113	2.89662
271	109087	KOR	287/287	220/220	132/132	191/191	335/335	363/363	357/357	291/291	236/236	222/222	224/224	183/183	266/266	263/263	239/239	349/349	124/124	144/144	450/450	177/177	193/193	261/261	332/332	313/313	326/326	261/261	223/223	265/265	239/239	163/163	302/302	272/272	214/214	186/186	259/259	208/208	270/270	32.7	67.9	4	8	30	82	26	6	124	2.70563
272	100293	KOR	297/297	220/220	132/132	191/191	335/335	363/363	357/357	291/291	236/236	222/222	224/224	183/183	266/266	263/263	239/239	349/349	124/124	144/144	450/450	177/177	198/198	261/261	332/332	321/321	326/326	261/261	234/234	265/265	239/239	152/152	302/302	272/272	214/214	186/186	259/259	208/208	270/270	22.3	93.6	4	9	33	93	28	10	115	2.80113
273	105004	KOR	297/297	220/220	132/132	191/191	335/335	363/363	357/357	291/291	232/232	222/222	224/224	183/183	266/266	263/263	239/239	349/349	124/124	144/144	450/450	177/177	198/198	261/261	332/332	321/321	326/326	261/261	228/228	265/265	239/239	158/158	302/302	272/272	214/214	194/194	259/259	208/208	270/270	18.5	68.2	5	7	30	93	35	8	109	2.80113
274	123914	KOR	297/297	220/220	132/132	191/191	335/335	363/363	357/357	291/291	232/232	222/222	224/224	183/183	266/266	260/260	233/233	349/349	124/124	144/144	450/450	177/177	198/198	261/261	332/332	321/321	309/309	269/269	228/228	265/265	239/239	158/158	302/302	272/272	214/214	186/186	259/259	208/208	255/255	4.8	69.6	4	7	25	103	29	7	93	1.97352
275	138147	KOR	297/297	220/220	132/132	191/191	335/335	363/363	357/357	284/284	236/236	222/222	224/224	183/183	266/266	263/263	239/239	349/349	124/124	144/144	450/450	177/177	198/198	261/261	321/321	321/321	313/313	269/269	-/-	265/265	239/239	158/158	302/302	272/272	214/214	186/186	259/259	208/208	270/270	16.4	87.9	4	8	33	103	25	7	106	2.96028
276	100273	KOR	297/297	220/220	132/132	191/191	335/335	363/363	357/357	291/291	236/236	222/222	224/224	183/183	266/266	263/263	239/239	349/349	124/124	144/144	450/450	177/177	198/198	261/261	332/332	313/313	326/326	261/261	228/228	265/265	239/239	152/152	302/302	272/272	214/214	181/181	259/259	208/208	270/270	30.2	102.9	4	8	30	96	27	10	90	2.64197
277	208825	KOR	297/297	220/220	132/132	191/191	335/335	363/363	357/357	291/291	236/236	222/222	224/224	183/183	266/266	263/263	239/239	349/349	124/124	144/144	450/450	177/177	198/198	269/269	321/321	321/321	326/326	261/261	228/228	265/265	239/239	158/158	302/302	272/272	214/214	186/186	259/259	208/208	270/270	7.2	100	2	8	33	103	36	7	107	2.92845
278	100307	KOR	297/297	220/220	132/132	191/191	335/335	363/363	357/357	291/291	236/236	222/222	224/224	183/183	266/266	263/263	239/239	349/349	124/124	144/144	450/450	177/177	198/198	261/261	332/332	321/321	326/326	261/261	220/220	265/265	239/239	152/152	302/302	272/272	214/214	181/181	259/259	208/208	270/270	14.6	84.6	2	8	33	93	21	16	123	2.70563
279	104693	KOR	297/297	220/220	132/132	191/191	335/335	363/363	357/357	291/291	236/236	222/222	224/224	183/183	266/266	263/263	239/239	349/349	124/124	144/144	450/450	177/177	198/198	261/261	332/332	321/321	326/326	261/261	228/228	259/259	239/239	158/158	302/302	272/272	214/214	194/194	259/259	208/208	270/270	19.5	76.6	4	8	33	93	24	8	111	3.11944
280	100288	KOR	297/297	220/220	132/132	191/191	335/335	363/363	357/357	284/284	236/236	222/222	224/224	183/183	266/266	263/263	242/242	349/349	124/124	144/144	457/457	177/177	193/193	261/261	332/332	321/321	313/313	261/261	234/234	265/265	239/239	158/158	295/295	272/272	214/214	186/186	259/259	208/208	255/255	16.4	89	4	9	33	93	30	10	120	3.05577
281	100270	KOR	297/297	220/220	132/132	191/191	335/335	363/363	357/357	291/291	236/236	222/222	224/224	183/183	266/266	263/263	239/239	349/349	124/124	144/144	450/450	177/177	193/193	261/261	332/332	313/313	326/326	261/261	223/223	265/265	239/239	152/152	302/302	272/272	214/214	181/181	259/259	208/208	270/270	48.2	65.7	4	8	25	96	32	9	132	2.57831
282	123971	KOR	297/297	220/220	132/132	191/191	335/335	363/363	357/357	291/291	236/236	214/214	224/224	183/183	266/266	263/263	239/239	349/349	124/124	144/144	450/450	177/177	198/198	261/261	321/321	313/313	326/326	261/261	228/228	265/265	239/239	158/158	302/302	272/272	214/214	186/186	259/259	208/208	270/270	39.9	9.3	2	8	30	90	29	8	119	3.02394
283	123926	KOR	297/297	220/220	132/132	191/191	335/335	363/363	357/357	291/291	236/236	222/222	224/224	183/183	266/266	263/263	239/239	349/349	124/124	144/144	450/450	177/177	198/198	261/261	332/332	313/313	326/326	261/261	234/234	265/265	239/239	158/158	302/302	272/272	214/214	194/194	259/259	208/208	270/270	28.2	24.3	4	7	37	90	35	19	114	2.96028
284	123978	KOR	297/297	220/220	132/132	191/191	335/335	363/363	357/357	291/291	236/236	222/222	224/224	183/183	266/266	263/263	239/239	349/349	124/124	144/144	450/450	177/177	198/198	261/261	321/321	321/321	326/326	261/261	228/228	265/265	239/239	158/158	302/302	272/272	214/214	186/186	259/259	208/208	270/270	15.2	94.1	5	10	39	103	30	6	118	2.51465
285	104829	KOR	297/297	220/220	132/132	191/191	335/335	363/363	357/357	291/291	236/236	222/222	224/224	183/183	266/266	263/263	239/239	349/349	124/124	144/144	450/450	177/177	198/198	261/261	332/332	321/321	326/326	261/261	234/234	270/270	239/239	163/163	302/302	272/272	214/214	194/194	259/259	208/208	270/270	25.5	99.7	4	7	30	93	30	8	110	3.02394
286	121473	KOR	297/297	220/220	132/132	191/191	335/335	363/363	357/357	291/291	232/232	222/222	224/224	183/183	266/266	263/263	239/239	349/349	124/124	144/144	450/450	177/177	198/198	261/261	332/332	321/321	326/326	261/261	220/220	265/265	239/239	158/158	302/302	272/272	214/214	194/194	259/259	208/208	270/270	4.6	69.8	4	7	33	90	27	8	122	2.70563
287	103428	KOR	297/297	220/220	132/132	191/191	335/335	363/363	357/357	284/284	236/236	222/222	224/224	183/183	266/266	260/260	242/242	349/349	124/124	144/144	450/450	177/177	198/198	261/261	332/332	321/321	326/326	261/261	223/223	265/265	239/239	152/152	302/302	272/272	214/214	181/181	259/259	208/208	270/270	14	82	4	7	30	93	20	6	106	2.32366
288	123954	KOR	297/297	220/220	132/132	191/191	335/335	363/363	357/357	291/291	236/236	222/222	224/224	183/183	266/266	263/263	239/239	349/349	124/124	144/144	450/450	177/177	205/205	261/261	321/321	321/321	313/313	261/261	223/223	265/265	239/239	158/158	302/302	272/272	214/214	194/194	259/259	208/208	270/270	21.7	72.7	4	9	37	103	30	7	128	2.7693
289	105448	KOR	297/297	220/220	132/132	191/191	335/335	363/363	357/357	291/291	236/236	222/222	224/224	183/183	266/266	263/263	239/239	349/349	124/124	144/144	450/450	177/177	198/198	261/261	332/332	313/313	326/326	261/261	228/228	265/265	239/239	158/158	302/302	272/272	214/214	194/194	259/259	208/208	270/270	24.4	93.6	4	5	33	93	24	13	90	2.38732
290	100276	KOR	297/297	220/220	132/132	191/191	335/335	363/363	357/357	291/291	236/236	222/222	224/224	183/183	266/266	263/263	239/239	349/349	124/124	144/144	450/450	177/177	198/198	261/261	337/337	321/321	326/326	261/261	228/228	265/265	239/239	152/152	302/302	272/272	214/214	186/186	259/259	208/208	270/270	19.6	102.9	6	10	30	96	34	6	113	2.99211
291	123966	KOR	297/297	220/220	132/132	191/191	335/335	355/355	357/357	291/291	232/232	222/222	224/224	183/183	266/266	263/263	239/239	349/349	124/124	144/144	450/450	177/177	198/198	261/261	321/321	321/321	326/326	261/261	223/223	265/265	239/239	152/152	302/302	272/272	214/214	186/186	259/259	208/208	270/270	26.2	95.7	4	9	37	103	29	7	128	3.08761
292	100264	KOR	297/297	220/220	132/132	191/191	335/335	363/363	357/357	291/291	236/236	222/222	224/224	183/183	266/266	263/263	239/239	349/349	124/124	144/144	450/450	177/177	198/198	261/261	332/332	313/313	326/326	261/261	228/228	265/265	239/239	152/152	302/302	272/272	214/214	186/186	259/259	208/208	270/270	1.4	69.1	4	6	25	96	29	8	63	2.32366
293	100268	KOR	297/297	220/220	132/132	191/191	335/335	363/363	357/357	291/291	236/236	222/222	224/224	183/183	266/266	263/263	239/239	349/349	124/124	144/144	450/450	177/177	205/205	261/261	337/337	302/302	326/326	261/261	234/234	265/265	239/239	163/180	302/302	272/272	214/214	186/186	259/259	208/208	270/270	19.8	81.4	4	11	37	96	33	11	133	2.70563
294	103775	KOR	297/297	220/220	132/132	191/191	335/335	363/363	357/357	291/291	236/236	222/222	224/224	183/183	266/266	263/263	239/239	349/349	124/124	144/144	450/450	177/177	198/198	261/261	321/321	321/321	326/326	261/261	242/242	265/265	239/239	152/152	302/302	272/272	214/214	181/181	259/259	208/208	270/270	10.6	84	4	4	37	93	31	13	99	2.38732
295	123962	KOR	297/297	220/220	132/132	191/191	335/335	363/363	357/357	291/291	236/236	222/222	224/224	183/183	266/266	263/263	239/239	349/349	124/124	144/144	450/450	177/177	198/198	261/261	321/321	321/321	326/326	247/247	228/228	265/265	239/239	152/152	302/302	272/272	214/214	181/181	259/259	208/208	270/270	20.4	73.9	4	10	30	103	30	8	118	2.70563
296	123970	KOR	297/297	220/220	132/132	191/191	335/335	363/363	357/357	291/291	236/236	222/222	224/224	183/183	266/266	263/263	239/239	349/349	124/124	144/144	450/450	177/177	198/198	261/261	321/321	313/313	313/313	261/261	220/220	265/265	239/239	158/158	302/302	272/272	214/214	186/186	259/259	208/208	270/270	25.8	100.3
297	100277	KOR	297/297	220/220	132/132	191/191	335/335	363/363	357/357	291/291	236/236	222/222	224/224	183/183	266/266	263/263	239/239	349/349	124/124	144/144	450/450	177/177	205/205	261/261	332/332	302/302	326/326	261/261	228/228	265/265	239/239	152/152	302/302	272/272	214/214	181/181	259/259	208/208	270/270	20.9	96.8	2	8	30	96	28	9	91	2.80113
298	225470	KOR	287/287	220/220	132/132	191/191	335/335	363/363	357/357	291/291	236/236	222/222	224/224	183/183	266/266	263/263	239/239	349/349	124/124	144/144	450/450	177/177	198/198	269/269	332/332	313/313	326/326	261/261	228/228	265/265	239/239	163/163	302/302	272/272	214/214	186/186	259/259	208/208	270/270	8.9	78.7	4	9	25	103	37	7	92	3.24676
299	123938	KOR	297/297	220/220	132/132	191/191	335/335	363/363	357/357	291/291	236/236	222/222	224/224	183/183	266/266	260/260	233/233	352/352	124/124	144/144	450/450	177/177	193/193	261/261	332/332	321/321	309/309	269/269	223/223	265/265	239/239	163/163	302/302	272/272	202/202	186/186	248/248	199/199	270/270	22.9	37.1	5	10	30	103	29	8	120	2.61014
300	123957	KOR	297/297	220/220	132/132	191/191	335/335	363/363	357/357	291/291	236/236	222/222	224/224	183/183	266/266	263/263	239/239	349/349	124/124	144/144	450/450	177/177	198/198	261/261	321/321	313/313	326/326	261/261	223/223	265/265	239/239	152/152	302/302	272/272	214/214	181/181	259/259	208/208	270/270	28.8	57.1	4	11	37	103	29	8	129	2.83296
301	123942	KOR	297/297	220/220	132/132	191/191	335/335	363/363	357/357	291/291	236/236	222/222	224/224	183/183	266/266	263/263	239/239	349/349	124/124	144/144	450/450	177/177	198/198	261/261	332/332	313/313	326/326	261/261	234/234	265/265	239/239	152/152	302/302	272/272	214/214	186/186	259/259	208/208	270/270	31.2	86.8	5	11	39	103	29	7	134	2.57831
302	103773	KOR	297/297	220/220	132/132	191/191	335/335	363/363	357/357	291/291	236/236	222/222	224/224	183/183	266/266	263/263	239/239	349/349	124/124	144/144	450/450	177/177	198/198	261/261	311/311	321/321	326/326	261/261	234/234	265/265	239/239	152/152	302/302	272/272	214/214	181/181	259/259	208/208	270/270	20.6	95.9	2	5	33	93	30	8	117	2.64197
303	100305	KOR	297/297	220/220	132/132	191/191	335/335	363/363	357/357	291/291	236/236	222/222	224/224	183/183	266/266	263/263	242/242	349/349	124/124	144/144	457/457	177/177	198/198	261/261	321/321	321/321	326/326	261/261	228/228	265/265	239/239	152/152	-/-	272/272	214/214	186/186	259/259	208/208	270/270	21	83.4	2	6	33	93	30	7	98	2.70563
304	123973	KOR	297/297	220/220	132/132	191/191	335/335	363/363	357/357	291/291	236/236	222/222	224/224	183/183	266/266	263/263	239/239	349/349	124/124	144/144	450/450	177/177	198/198	261/261	321/321	321/321	326/326	261/261	228/228	265/265	239/239	152/152	302/302	272/272	214/214	186/186	259/259	208/208	270/270	26.5	66.5	2	8	30	90	35	5	109	2.96028
305	138134	KOR	297/297	220/220	132/132	191/191	335/335	363/363	357/357	291/291	236/236	222/222	224/224	183/183	266/266	263/263	239/239	349/349	124/124	144/144	450/450	177/177	198/198	261/261	321/321	321/321	313/313	261/261	228/228	265/265	239/239	152/152	302/302	272/272	214/214	186/186	259/259	208/208	270/270	20.3	53.3	2	7	33	103	32	8	117	2.92845
306	217849	KOR	287/287	220/220	132/132	191/191	335/335	363/363	357/357	291/291	236/236	222/222	224/224	183/183	266/266	263/263	239/239	349/349	124/124	144/144	450/450	177/177	198/198	269/269	321/321	321/321	326/326	261/261	223/223	265/265	239/239	158/158	302/302	272/272	214/214	186/186	259/259	208/208	270/270	5	90.5	6	11	37	103	33	8	95	3.40592
307	138137	KOR	297/297	220/220	132/132	191/191	335/335	363/363	357/357	284/284	236/236	222/222	224/224	183/183	266/266	263/263	239/239	349/349	124/124	144/144	450/450	177/177	198/198	261/261	321/321	321/321	326/326	261/261	228/228	265/265	239/239	158/158	302/302	272/272	214/214	186/186	259/259	208/208	270/270	19.4	83.1	2	10	30	103	30	7	127	3.02394
308	123965	KOR	297/297	220/220	132/132	191/191	335/335	363/363	357/357	291/291	236/236	222/222	224/224	183/183	266/266	263/263	239/239	349/349	124/124	144/144	450/450	177/177	198/198	261/261	321/321	313/313	326/326	269/269	220/220	265/265	239/239	152/152	302/302	272/272	214/214	186/186	259/259	208/208	270/270	22.4	64.3	5	8	37	103	30	7	117	3.24676
309	163727	KOR	287/287	220/220	132/132	187/187	335/335	363/363	357/357	291/291	246/246	222/222	226/226	183/183	266/266	263/263	239/239	349/349	124/124	144/144	450/450	177/177	198/198	261/261	321/321	321/321	326/326	247/247	223/223	265/265	239/239	158/158	302/302	261/261	214/214	181/181	259/259	208/208	270/270	15.3	89.9	6	10	33	93	32	9	94	2.45099
310	209342	KOR	297/297	220/220	132/132	191/191	335/335	363/363	357/357	291/291	236/236	222/222	224/224	183/183	266/266	263/263	239/239	349/349	124/124	144/144	450/450	177/177	198/198	269/269	321/321	321/321	326/326	261/261	234/234	287/287	239/239	158/158	302/302	272/272	214/214	194/194	259/259	208/208	270/270	10.7	100.9	2	10	30	103	28	8	109	2.92845
311	209370	KOR	287/287	220/220	132/132	191/191	335/335	363/363	357/357	291/291	236/236	222/222	224/224	183/183	266/266	263/263	239/239	349/349	124/124	144/144	450/450	177/177	198/198	269/269	321/321	321/321	326/326	261/261	223/223	265/265	239/239	158/158	295/295	272/272	214/214	186/186	259/259	208/208	270/270	7.2	78.5	5	9	33	103	36	8	99	3.02394
312	236535	PRK	287/287	220/220	132/132	191/191	335/335	363/363	357/357	291/291	236/236	222/222	224/224	183/183	266/266	260/260	239/239	349/349	124/124	144/144	450/450	177/177	198/198	261/261	321/321	321/321	326/326	269/269	220/220	265/265	239/239	158/158	302/302	272/272	214/214	186/186	259/259	208/208	270/270	2.1	76	2	5	19	82	29	8.5	66	1.62338
313	270320	PRK	287/287	220/220	132/132	197/197	335/335	363/363	357/357	291/291	236/236	214/214	216/216	183/183	266/266	260/260	239/239	349/349	124/124	144/144	450/450	177/177	198/198	269/269	321/321	338/338	332/332	261/261	234/234	259/259	239/239	158/158	302/302	272/272	214/214	186/186	259/259	208/208	270/270	1.5	70.7	6	13	19	93	26	6	48	1.52789
314	264163	PRK	297/297	226/226	132/132	191/191	327/327	363/363	357/357	291/291	236/236	222/222	216/216	183/183	266/266	263/263	239/239	349/349	124/124	144/144	457/457	177/177	198/198	269/269	321/321	331/331	332/332	247/247	228/228	265/265	239/239	158/158	302/302	272/272	214/214	186/186	259/259	208/208	270/270	9.2	69.2	2	7	33	82	28	11	98	3.24676
315	235926	PRK	287/287	220/220	132/132	191/191	335/335	363/363	357/357	291/291	236/236	222/222	224/224	183/183	266/266	260/260	239/239	349/349	124/124	144/144	450/450	177/177	198/198	261/261	321/321	321/321	326/326	269/269	220/220	270/270	239/239	158/158	302/302	272/272	214/214	186/186	259/259	208/208	270/270	2.1	76	5	5	25	82	25	10	47	1.8462
316	199331	CHN	287/287	220/220	132/132	191/191	335/335	363/363	357/357	284/284	236/236	222/222	224/224	183/183	266/266	263/263	239/239	349/349	124/124	144/144	450/450	177/177	198/198	269/269	321/321	313/313	326/326	261/261	228/228	265/265	239/239	152/152	302/302	272/272	214/214	186/186	259/259	208/208	270/270	6.8	71.2	2	5	19	89	11	2	32	1.30507
317	212089	CHN	287/287	220/220	132/132	191/191	335/335	363/363	357/357	291/291	236/236	222/222	224/224	183/183	266/266	263/263	239/239	349/349	124/124	144/144	450/450	177/177	198/198	269/269	321/321	321/321	326/326	261/261	223/223	270/270	239/239	158/158	295/295	272/272	214/214	194/194	259/259	208/208	270/270	7.4	38.2	2	5	25	103	27	5	55	1.62338
318	261678	CHN	287/287	220/220	132/132	191/191	335/335	363/363	357/357	291/291	236/236	222/222	224/224	183/183	266/266	260/260	239/239	349/349	124/124	144/144	450/450	177/177	198/198	261/261	321/321	321/321	326/326	261/261	228/228	265/265	234/234	158/158	302/302	272/272	214/214	186/186	259/259	208/208	270/270	5.9	76.2	2	7	19	103	20	4	64	1.43239
319	261665	CHN	287/287	220/220	132/132	191/191	335/335	363/363	357/357	291/291	236/236	222/222	224/224	183/183	266/266	260/260	239/239	349/349	124/124	144/144	450/450	177/177	198/198	261/261	321/321	321/321	326/326	261/261	220/220	265/265	239/239	158/158	302/302	272/272	214/214	186/186	259/259	208/208	270/270	2.1	72.1	2	11	25	82	26	6	77	1.97352
320	237297	CHN	287/287	220/220	132/132	191/191	335/335	363/363	357/357	291/291	236/236	222/222	224/224	183/183	266/266	260/260	239/239	349/349	124/124	144/144	450/450	177/177	198/198	261/261	321/321	321/321	326/326	261/261	228/228	265/265	239/239	163/163	302/302	272/272	214/214	186/186	259/259	208/208	270/270	4.3	74.1	2	9	19	82	30	8	60	1.49606
321	237298	CHN	287/287	220/220	132/132	191/191	335/335	355/355	357/357	291/291	236/236	222/222	224/224	183/183	266/266	260/260	239/239	349/349	124/124	144/144	450/450	177/177	198/198	261/261	321/321	321/321	332/332	261/261	223/223	265/265	239/239	158/158	302/302	272/272	214/214	186/186	259/259	208/208	270/270	16.8	65.8	2	10	25	82	22	8	68	1.49606
322	235823	CHN	287/287	226/226	132/132	191/191	335/335	355/355	357/357	291/291	236/236	222/222	224/224	183/183	266/266	260/260	239/239	349/349	124/124	144/144	450/450	177/177	198/198	261/261	311/311	313/313	309/309	261/261	228/228	265/265	239/239	163/163	302/302	272/272	214/214	186/186	259/259	208/208	270/270	5	71.6	2	5	19	82	15	1.5	48	1.36873
323	199330	CHN	297/297	220/220	132/132	191/191	335/335	363/363	357/357	284/284	236/236	222/222	224/224	183/183	266/266	263/263	239/239	349/349	124/124	144/144	450/450	177/177	198/198	269/269	321/321	313/313	326/326	369/369	228/228	265/265	239/239	158/158	302/302	272/272	214/214	186/186	259/259	208/208	270/270	6.8	71.3	5	4	19	103	17	3	44	1.36873
324	290125	CHN	287/287	217/217	128/128	191/191	306/306	363/363	357/357	291/291	236/236	214/214	216/216	183/183	266/266	260/260	239/239	349/349	124/124	144/144	450/450	177/177	198/198	269/269	321/321	331/331	332/332	261/261	228/228	265/265	239/239	158/158	302/302	272/272	214/214	186/186	259/259	208/208	270/270	4.5	76.5
325	290038	CHN	287/287	217/217	123/123	191/191	306/306	363/363	346/346	291/291	236/236	214/214	226/226	183/183	266/266	260/260	239/239	349/349	124/124	144/144	450/450	177/177	198/198	269/269	321/321	321/321	332/332	261/261	220/220	270/270	239/239	158/158	302/302	272/272	214/214	186/186	259/259	208/208	270/270	6.1	66.6	2	8	25	93	35	10	122	2.70563
326	290124	CHN	287/287	220/220	128/128	191/191	327/327	363/363	357/357	291/291	227/227	214/214	216/216	183/183	266/266	260/260	239/239	349/349	124/124	144/144	450/450	177/177	198/198	269/269	321/321	331/331	332/332	261/261	234/234	265/265	239/239	158/158	302/302	272/272	214/214	186/186	259/259	208/208	270/270	5.3	67.3	6	12	25	93	20	4	47	1.52789
327	290064	CHN	287/287	217/217	128/128	191/191	327/327	363/363	357/357	291/291	236/236	214/214	216/216	183/183	266/266	260/260	239/239	349/349	124/124	144/144	450/450	177/177	198/198	269/269	321/321	321/321	332/332	261/261	234/234	259/259	239/239	158/158	302/302	272/272	214/214	186/186	259/259	208/208	270/270	2.2	68.6	1	18	25	93	30	13	80	1.94169
328	289469	CHN	287/287	220/220	128/128	191/191	327/327	363/363	357/357	291/291	232/232	214/214	216/216	183/183	266/266	260/260	239/239	349/349	124/124	144/144	450/450	177/177	198/198	269/269	321/321	321/321	332/332	261/261	234/234	265/265	239/239	158/158	302/302	272/272	214/214	186/186	259/259	208/208	270/270	2.6	67.6
329	270258	CHN	287/287	226/226	128/128	191/191	327/327	363/363	357/357	284/284	236/236	222/222	226/226	183/183	258/258	260/260	239/239	349/349	124/124	144/144	442/442	177/177	198/198	269/269	313/313	321/321	332/332	261/261	223/223	265/265	239/239	152/152	302/302	272/272	214/214	186/186	259/259	208/208	270/270	8.6	65	2	7	30	82	22	9	92	3.11944
330	270259	CHN	297/297	220/220	128/128	191/191	335/335	363/363	346/346	284/284	236/236	222/222	221/221	177/177	258/258	263/263	239/239	349/349	124/124	138/138	466/466	177/177	198/198	269/269	321/321	331/331	332/332	261/261	234/234	265/265	239/239	158/158	302/302	272/272	214/214	186/186	259/259	208/208	270/270	8.4	74.5	2	8	19	102	21	5	44	2.06901
331	223582	CHN	287/287	220/220	132/132	191/191	335/335	363/363	357/357	291/291	236/236	222/222	224/224	183/183	266/266	263/263	239/239	349/349	124/124	144/144	450/450	177/177	198/198	261/261	321/321	321/321	313/313	261/261	228/228	265/265	239/239	158/158	302/302	272/272	214/214	186/186	259/259	208/208	270/270	6.7	58.4	5	7	19	103	27	4	46	1.3369
332	250273	CHN	287/287	220/220	132/132	191/191	335/335	363/363	357/357	291/291	236/236	222/222	224/224	183/183	266/266	260/260	239/239	349/349	124/124	144/144	450/450	177/177	198/198	261/261	321/321	321/321	326/326	261/261	223/223	265/265	239/239	158/158	302/302	272/272	214/214	186/186	259/259	208/208	270/270	6.4	73	5	6	25	82	25	3.5	52	1.81437
333	199332	CHN	278/278	220/220	132/132	191/191	335/335	363/363	357/357	291/291	236/236	222/222	224/224	183/183	266/266	263/263	239/239	349/349	124/124	144/144	450/450	177/177	205/205	269/269	313/313	321/321	326/326	261/261	223/223	240/240	239/239	163/163	302/302	272/272	214/214	186/186	259/259	208/208	270/270	12.7	71.4	2	8	25	103	30	8	87	2.06901
334	261666	CHN	287/287	220/220	132/132	191/191	335/335	363/363	357/357	291/291	236/236	222/222	224/224	183/183	266/266	260/260	239/239	349/349	124/124	144/144	450/450	177/177	198/198	261/261	321/321	321/321	326/326	261/261	228/228	265/265	239/239	158/158	302/302	272/272	214/214	186/186	259/259	208/208	270/270	23.7	67.9	2	7	25	103	28	5	63	1.62338
335	261669	CHN	287/287	220/220	132/132	191/191	335/335	363/363	357/357	291/291	236/236	222/222	224/224	183/183	266/266	260/260	239/239	349/349	124/124	144/144	450/450	177/177	198/198	261/261	321/321	321/321	326/326	261/261	228/228	265/265	239/239	158/158	302/302	272/272	214/214	186/186	259/259	208/208	270/270	5.1	74.5	6	8	27	103	30	8	102	3.08761
336	247735	CHN	287/287	220/220	132/132	191/191	335/335	363/363	357/357	291/291	236/236	222/222	224/224	183/183	266/266	260/260	239/239	349/349	124/124	144/144	450/450	177/177	198/198	261/261	321/321	321/321	326/326	261/261	223/223	265/265	239/239	158/158	302/302	272/272	214/214	207/207	259/259	208/208	270/270	6.4	74.1	2	7	19	82	24	9.5	60	1.81437
337	197008	MNG	287/287	220/220	132/132	191/191	335/335	363/363	357/357	291/291	236/236	222/222	224/224	183/183	266/266	263/263	239/239	349/349	124/124	144/144	450/450	177/177	198/198	261/261	337/337	331/331	326/326	261/261	228/228	265/265	239/239	152/152	302/302	272/272	214/214	194/194	259/259	208/208	270/270	11	66.9
338	197007	MNG	287/287	220/220	132/132	191/191	335/335	363/363	357/357	291/291	236/236	222/222	224/224	183/183	266/266	263/263	239/239	349/349	124/124	144/144	450/450	177/177	198/198	261/261	337/337	302/302	326/326	261/261	228/228	265/265	239/239	152/152	302/302	272/272	214/214	194/194	259/259	208/208	270/270	6.3	65	5	7	19	90	14	4	37	1.3369
339	194952	MNG	287/287	220/220	132/132	191/191	335/335	363/363	357/357	291/291	236/236	222/222	224/224	183/183	266/266	263/263	239/239	349/349	124/124	144/144	450/450	177/177	198/198	261/261	321/321	302/321	326/326	261/261	220/220	257/257	239/239	152/152	302/302	272/272	214/214	194/194	259/259	208/208	270/270	15.2	71.9
340	194950	MNG	287/287	220/220	132/132	191/191	335/335	363/363	357/357	291/291	236/236	222/222	224/224	183/183	266/266	263/263	239/239	349/349	124/124	144/144	450/450	177/177	198/198	261/261	311/311	313/313	326/326	261/261	228/228	270/270	239/239	152/152	302/302	272/272	214/214	194/194	259/259	208/208	270/270	7.5	79.8
341	198832	MNG	287/287	220/220	132/132	191/191	335/335	363/363	357/357	291/291	236/236	222/222	224/224	183/183	266/266	263/263	239/239	349/349	124/124	144/144	450/450	177/177	198/198	255/255	321/321	313/313	326/326	261/261	220/220	265/265	239/239	152/152	302/302	272/272	214/214	194/194	259/259	208/208	270/270	20.3	62.2
342	197018	MNG	287/287	220/220	132/132	191/191	335/335	363/363	357/357	291/291	236/236	222/222	224/224	183/183	266/266	263/263	239/239	349/349	124/124	144/144	450/450	177/177	198/198	261/261	349/349	313/313	326/326	261/261	228/228	265/265	239/239	152/152	302/302	272/272	214/214	194/194	259/259	208/208	270/270	5.5	68	5	7	25	89	25	14	81	2.83296
343	194953	MNG	287/287	220/220	132/132	191/191	335/335	363/363	357/357	291/291	236/236	222/222	224/224	183/183	266/266	263/263	239/239	349/349	124/124	144/144	450/450	177/177	198/198	261/261	332/332	302/302	326/326	261/261	228/228	265/265	239/239	152/152	302/302	272/272	214/214	194/194	259/259	208/208	270/270	12.6	68.5
344	198835	MNG	287/287	220/220	132/132	191/191	335/335	363/363	357/357	291/291	236/236	222/222	224/224	183/183	266/266	263/263	239/239	349/349	124/124	144/144	450/450	177/177	198/198	255/255	321/321	302/313	326/326	261/261	220/220	265/265	239/239	158/158	302/302	272/272	214/214	194/194	259/259	208/208	270/270	5.3	59.1	2	7	25	89	21	4.5	34	1.30507
345	204185	MNG	278/278	220/220	132/132	191/191	335/335	363/363	357/357	291/291	236/236	222/222	224/224	183/183	266/266	263/263	239/239	349/349	124/124	144/144	450/450	177/177	198/198	269/269	321/321	334/334	326/326	261/261	228/228	265/265	239/239	152/152	302/302	272/272	214/214	186/186	259/259	208/208	270/270	16.5	65
346	197005	MNG	287/287	220/220	132/132	191/191	335/335	363/363	357/357	291/291	236/236	222/222	224/224	183/183	266/266	263/263	239/239	349/349	124/124	144/144	450/450	177/177	198/198	261/261	337/337	331/331	326/326	261/261	223/223	265/265	239/239	152/152	302/302	272/272	214/214	194/194	259/259	208/208	270/270	9.5	66.3	5	9	19	90	18	3	34	1.36873
347	194947	MNG	287/287	220/220	132/132	191/191	335/335	363/363	357/357	291/291	236/236	222/222	224/224	183/183	266/266	263/263	239/239	349/349	124/124	144/144	450/450	177/177	198/198	261/261	332/332	331/331	326/326	261/261	234/234	265/265	239/239	152/152	302/302	272/272	214/214	194/194	259/259	208/208	270/270	29.2	68.3	5	9	19	93	27	10	52	1.49606
348	194948	MNG	287/287	220/220	132/132	191/191	335/335	363/363	357/357	291/291	236/236	222/222	224/224	183/183	266/266	263/263	239/239	349/349	124/124	144/144	450/450	177/177	198/198	261/261	332/332	321/321	326/326	261/261	223/223	265/265	239/239	152/152	302/302	272/272	214/214	194/194	259/259	208/208	270/270	3.7	73.8
349	194949	MNG	287/287	220/220	132/132	191/191	335/335	363/363	357/357	291/291	236/236	222/222	224/224	183/183	266/266	263/263	239/239	349/349	124/124	144/144	450/450	177/177	198/198	261/261	344/344	321/321	326/326	261/261	220/220	265/265	239/239	158/158	302/302	272/272	214/214	194/194	259/259	208/208	270/270	12.1	73
350	197026	MNG	287/287	220/220	132/132	191/191	335/335	363/363	357/357	291/291	236/236	222/222	224/224	183/183	266/266	263/263	239/239	349/349	124/124	144/144	450/450	177/177	198/198	261/261	332/332	331/331	326/326	261/261	228/228	265/265	239/239	152/152	302/302	272/272	214/214	194/194	259/259	208/208	270/270	10.9	64.4
351	198827	MNG	287/287	220/220	132/132	191/191	335/335	363/363	357/357	291/291	236/236	222/222	224/224	183/183	266/266	263/263	239/239	349/349	124/124	144/144	420/420	177/177	198/198	261/261	332/332	321/321	326/326	261/261	223/223	265/265	239/239	158/158	302/302	272/272	214/214	194/194	259/259	208/208	270/270	12.1	61.1	2	8	19	89	19	4.5	32	1.30507
352	194951	MNG	287/287	220/220	132/132	191/191	335/335	363/363	357/357	291/291	236/236	222/222	224/224	183/183	258/258	263/263	239/239	349/349	124/124	144/144	450/450	177/177	198/198	261/261	332/332	321/321	326/326	261/261	220/220	265/265	239/239	152/152	302/302	272/272	214/214	194/194	259/259	208/208	270/270	19.3	68.7
353	198834	MNG	287/287	220/220	132/132	191/191	335/335	363/363	357/357	291/291	236/236	222/222	224/224	183/183	266/266	263/263	239/239	349/349	124/124	144/144	450/450	177/177	198/198	261/261	332/332	331/331	326/326	261/261	220/220	265/265	239/239	158/158	302/302	272/272	214/214	194/194	259/259	208/208	270/270	6	68.1
354	198829	MNG	287/287	220/220	132/132	187/187	335/335	363/363	357/357	291/291	236/236	222/222	224/224	183/183	254/254	263/263	239/239	349/349	124/124	144/144	450/450	177/177	198/198	261/261	332/332	321/321	326/326	261/261	228/228	240/240	239/239	158/158	302/302	272/272	214/214	194/194	259/259	208/208	270/270	13.4	62.2
355	198833	MNG	287/287	220/220	132/132	191/191	335/335	363/363	357/357	291/291	236/236	222/222	224/224	183/183	266/266	263/263	239/239	349/349	124/124	144/144	450/450	177/177	198/198	261/261	332/332	321/321	326/326	261/261	228/228	270/270	239/239	158/158	302/302	272/272	214/214	194/194	259/259	208/208	270/270	7	61.9	5	5	25	89	13	3	36	1.43239
356	288823	MNG	287/287	217/217	128/128	197/197	314/314	363/363	357/357	297/297	236/236	202/202	221/221	183/183	266/266	260/260	239/239	349/349	124/124	144/144	457/457	177/177	198/198	269/269	321/321	331/331	332/332	261/261	228/228	265/265	239/239	158/158	284/284	272/272	214/214	186/186	259/259	208/208	270/270	4.1	73.9	6	7	19	97	23	5	33	1.62338
357	198828	MNG	287/287	220/220	128/128	191/191	335/335	355/355	357/357	291/291	236/236	214/214	224/224	183/183	266/266	263/263	239/239	349/349	124/124	144/144	450/450	167/167	193/193	261/261	332/332	321/321	313/313	261/261	234/234	240/240	220/220	158/158	295/295	261/261	202/214	186/186	237/237	199/199	255/270	26.6	71.2	5	5	25	89	13	2.5	36	1.17775
358	199348	UZB	287/287	220/220	132/132	191/191	335/335	363/363	357/357	284/284	236/236	222/222	224/224	183/183	266/266	263/263	239/239	349/349	124/124	144/144	450/450	177/177	198/198	269/269	321/321	331/331	326/326	261/261	234/234	265/265	239/239	152/152	302/302	272/272	214/214	186/186	259/259	208/208	270/270	17.3	102.4	6	9	25	88	20	7	65	1.62338
359	208540	UZB	278/278	220/220	132/132	191/191	335/335	363/363	357/357	284/284	236/236	222/222	224/224	183/183	266/266	263/263	239/239	349/349	124/124	144/144	450/450	177/177	198/198	269/269	321/321	338/338	326/326	261/261	234/234	270/270	239/239	158/158	302/302	272/272	214/214	194/194	259/259	208/208	270/270	8.8	70.2	6	8	27	88	23	2.5	42	1.65521
360	215268	UZB	278/278	220/220	132/132	191/191	335/335	363/363	357/357	291/291	236/236	222/222	224/224	183/183	266/266	263/263	239/239	349/349	124/124	144/144	450/450	177/177	198/198	269/269	321/321	321/338	326/326	261/261	223/223	265/265	239/239	152/152	302/302	272/272	214/214	186/186	259/259	208/208	270/270	12	18.2	6	7	27	103	25	5	82	2.38732
361	214838	UZB	278/278	220/220	132/132	191/191	335/335	363/363	357/357	291/291	236/236	222/222	224/224	183/183	266/266	263/263	239/239	349/349	124/124	144/144	450/450	177/177	198/198	269/269	337/337	331/331	326/326	261/261	234/234	270/270	239/239	158/158	302/302	272/272	214/214	194/194	259/259	208/208	270/270	8.3	82.1	6	8	27	103	18	4	64	1.7507
362	259021	KAZ	287/287	220/220	132/132	191/191	335/335	363/363	357/357	291/291	236/236	222/222	224/224	183/183	266/266	260/260	239/239	349/349	124/124	144/144	450/450	177/177	198/198	261/261	321/321	321/321	326/326	261/261	220/220	265/265	239/239	158/158	302/302	272/272	214/214	186/186	259/259	208/208	270/270	9.7	73.3
363	199349	TJK	287/287	220/220	132/132	191/191	335/335	363/363	357/357	284/284	236/236	222/222	224/224	183/183	266/266	263/263	239/239	349/349	124/124	144/144	466/466	177/177	198/198	269/269	321/321	331/331	326/326	261/261	223/223	265/265	239/239	152/152	302/302	272/272	214/214	186/186	259/259	208/208	270/270	5	68.8	6	7	25	88	16	3.5	52	1.30507
364	137670	THA	287/287	220/220	132/132	191/191	335/335	363/363	357/357	291/291	236/236	222/222	224/224	183/183	266/266	263/263	239/239	349/349	124/124	144/144	450/450	177/177	198/198	261/261	321/321	334/334	326/326	261/261	234/234	265/265	239/239	152/152	302/302	272/272	214/214	186/186	259/259	208/208	270/270	33.6	84.6	6	8	27	103	23	6	107	2.19634
365	137671	THA	287/287	220/220	132/132	191/191	335/335	363/363	357/357	291/291	236/236	222/222	224/224	183/183	266/266	263/263	239/239	349/349	124/124	144/144	450/450	177/177	198/198	261/261	321/321	334/334	326/326	261/261	228/228	265/265	239/239	152/152	302/302	272/272	214/214	186/186	259/259	208/208	270/270	30.3	78.5	6	8	27	103	23	6	92	2.26
366	137675	THA	287/287	220/220	132/132	191/191	335/335	363/363	357/357	291/291	236/236	222/222	224/224	183/183	266/266	263/263	239/239	349/349	124/124	144/144	450/450	177/177	198/198	261/261	321/321	334/334	326/326	261/261	228/228	265/265	239/239	158/158	302/302	272/272	214/214	186/186	259/259	208/208	270/270	32.8	95.9	6	8	27	103	27	6	109	2.32366
367	137677	THA	287/287	220/220	132/132	191/191	335/335	363/363	357/357	291/291	236/236	222/222	224/224	183/183	266/266	263/263	239/239	349/349	124/124	144/144	450/450	177/177	205/205	261/261	321/321	334/334	326/326	261/261	228/228	265/265	239/239	152/152	302/302	272/272	214/214	186/186	259/259	208/208	270/270	34.8	99	6	6	25	103	27	7	93	2.80113
368	137669	THA	297/297	220/220	132/132	191/191	335/335	363/363	357/357	291/291	236/236	222/222	224/224	183/183	266/266	263/263	239/239	349/349	124/124	144/144	450/450	177/177	198/198	261/261	321/321	334/334	326/326	261/261	228/228	265/265	239/239	152/152	302/302	272/272	214/214	194/194	259/259	208/208	270/270	24.6	86.4	6	10	25	103	25	6	86	1.87803
369	137676	THA	287/287	220/220	132/132	191/191	335/335	363/363	357/357	291/291	236/236	222/222	224/224	183/183	266/266	263/263	239/239	349/349	124/124	144/144	450/450	177/177	198/198	261/261	321/321	334/334	313/313	261/261	220/220	265/265	239/239	158/158	302/302	272/272	214/214	186/186	259/259	208/208	270/270	33.9	96.2	6	6	27	103	29	7	103	2.96028
370	137672	THA	287/287	220/220	132/132	191/191	335/335	363/363	357/357	291/291	236/236	222/222	224/224	183/183	266/266	263/263	239/239	349/349	124/124	144/144	450/450	177/177	198/198	261/261	321/321	334/334	313/313	261/269	228/228	265/265	239/239	152/152	302/302	272/272	214/214	186/186	259/259	208/208	270/270	21.4	86.9	6	6	25	103	25	6	78	2.38732
371	210066	THA	287/287	220/220	132/132	191/191	335/335	363/363	357/357	291/291	236/236	222/222	224/224	183/183	266/266	263/263	239/239	349/349	124/124	144/144	450/450	177/177	198/198	269/269	321/321	321/321	326/326	261/261	234/234	265/265	239/239	158/158	302/302	272/272	214/214	186/186	259/259	208/208	270/270	11.9	82.1	6	5	19	103	26	7	65	2.13268
372	137673	THA	287/287	220/220	132/132	191/191	335/335	363/363	357/357	291/291	236/236	222/222	224/224	183/183	266/266	263/263	239/239	349/349	124/124	144/144	450/450	177/177	198/198	261/261	321/321	334/334	313/313	261/261	228/228	265/265	239/239	158/158	302/302	272/272	214/214	186/186	259/259	208/208	270/270	33	97.2	6	9	27	103	27	7	90	2.29183
373	137674	THA	287/287	220/220	132/132	191/191	335/335	363/363	357/357	291/291	236/236	222/222	221/221	183/183	266/266	263/263	239/239	349/349	124/124	144/144	450/450	167/167	198/198	255/255	311/311	313/313	313/313	247/247	234/234	270/270	239/239	158/158	302/302	261/261	202/202	194/194	259/259	208/208	263/263	33.4	94.6	6	9	27	103	29	7	102	2.35549
374	124021	IND	287/287	220/220	132/132	191/191	335/335	363/363	357/357	284/284	236/236	222/222	224/224	183/183	266/266	263/263	239/239	349/349	124/124	144/144	450/450	177/177	198/198	261/261	321/321	321/321	326/326	261/261	228/228	265/265	239/239	152/152	302/302	272/272	214/214	186/186	259/259	208/208	270/270	20.5	94.9	6	9	27	103	17	5	103	0.859437
375	124025	IND	287/287	220/220	132/132	191/191	335/335	363/363	357/357	291/291	236/236	222/222	224/224	183/183	266/266	263/263	239/239	349/349	124/124	144/144	450/450	177/177	198/198	261/261	321/321	321/321	326/326	261/261	228/228	265/265	239/239	152/152	302/302	272/272	214/214	186/186	259/259	208/208	270/270	16.5	97.7	6	10	27	103	22	5	95	1.24141
376	124018	IND	287/287	220/220	132/132	191/191	335/335	363/363	357/357	284/284	236/236	222/222	224/224	183/183	266/266	263/263	239/239	349/349	124/124	144/144	450/450	177/177	198/198	261/261	321/321	321/321	326/326	261/261	228/228	265/265	239/239	152/152	302/302	272/272	214/214	186/186	259/259	208/208	270/270	22.2	90.7	6	11	25	103	20	4	93	1.11408
377	123998	IND	287/287	220/220	132/132	191/191	335/335	363/363	357/357	291/291	236/236	222/222	226/226	183/183	266/266	263/263	239/239	349/349	124/124	144/144	450/450	177/177	198/198	261/261	321/321	321/321	326/326	261/261	228/228	265/265	239/239	152/152	302/302	272/272	214/214	186/186	259/259	208/208	270/270	5.1	68.6	6	11	27	103	17	3	100	0.923099
378	123991	IND	287/287	220/220	132/132	191/191	335/335	363/363	357/357	284/284	236/236	222/222	224/224	183/183	266/266	263/263	239/239	349/349	124/124	144/144	450/450	177/177	198/198	261/261	321/321	334/334	326/326	261/261	228/228	265/265	239/239	152/152	302/302	272/272	214/214	186/186	259/259	208/208	270/270	6.9	66.9
379	124019	IND	287/287	220/220	132/132	191/191	335/335	363/363	357/357	291/291	236/236	222/222	226/226	183/183	266/266	263/263	239/239	349/349	124/124	144/144	450/450	177/177	198/198	261/261	321/321	321/321	326/326	261/261	220/220	265/265	239/239	152/152	302/302	272/272	214/214	186/186	259/259	208/208	270/270	23.2	95.2	6	8	30	103	17	4	110	1.01859
380	124002	IND	287/287	220/220	132/132	191/191	335/335	363/363	357/357	291/291	236/236	222/222	226/226	183/183	266/266	263/263	239/239	349/349	124/124	144/144	450/450	177/177	198/198	261/261	321/321	321/321	326/326	261/261	228/228	265/265	239/239	152/152	302/302	272/272	214/214	194/194	259/259	208/208	270/270	23.6	97.9	6	7	37	103	20	4	85	0.668451
381	124024	IND	287/287	220/220	132/132	191/191	335/335	363/363	357/357	291/291	236/236	222/222	226/226	183/183	266/266	263/263	239/239	349/349	124/124	144/144	450/450	177/177	198/198	261/261	321/321	334/334	326/326	261/261	234/234	265/265	239/239	152/152	302/302	272/272	214/214	194/194	259/259	208/208	270/270	37.3	95.4	6	9	30	103	20	5	92	2.48282
382	124007	IND	287/287	220/220	132/132	191/191	335/335	363/363	357/357	284/284	236/236	222/222	226/226	183/183	266/266	263/263	239/239	349/349	124/124	144/144	450/450	177/177	198/198	261/261	321/321	321/321	326/326	261/261	228/228	265/265	239/239	152/152	302/302	272/272	214/214	186/186	259/259	208/208	270/270	17.9	84.6	6	7	25	103	24	4	102	1.36873
383	124026	IND	287/287	220/220	132/132	191/191	335/335	363/363	357/357	284/284	236/236	222/222	226/226	183/183	266/266	263/263	239/239	349/349	124/124	144/144	450/450	177/177	198/198	261/261	321/321	313/313	326/326	261/261	228/228	265/265	239/239	152/152	302/302	272/272	214/214	186/186	259/259	208/208	270/270	25.2	93.6	6	9	25	103	17	4	64	1.01859
384	124013	IND	287/287	220/220	132/132	191/191	335/335	363/363	357/357	284/284	236/236	222/222	224/224	183/183	266/266	263/263	239/239	349/349	124/124	144/144	450/450	177/177	198/198	261/261	321/321	313/313	326/326	261/261	228/228	265/265	239/239	152/152	302/302	272/272	214/214	186/186	259/259	208/208	270/270	5.2	74	6	5	25	103	17	4	44	1.11408
385	124014	IND	287/287	220/220	132/132	191/191	335/335	363/363	357/357	291/291	236/236	222/222	224/224	183/183	266/266	263/263	239/239	349/349	124/124	144/144	450/450	177/177	198/198	261/261	321/321	334/334	326/326	261/261	223/223	265/265	239/239	152/152	302/302	272/272	214/214	186/186	259/259	208/208	270/270	22	66.8	6	6	30	103	15	4	45	1.30507
386	123985	IND	287/287	220/220	132/132	191/191	335/335	363/363	357/357	291/291	236/236	222/222	226/226	183/183	266/266	263/263	239/239	349/349	124/124	144/144	450/450	177/177	198/198	261/261	321/321	321/321	326/326	261/261	228/228	265/265	239/239	152/152	302/302	272/272	214/214	186/186	259/259	208/208	270/270	19.1	105.9	6	7	25	103	21	3	89	1.43239
387	123984	IND	287/287	220/220	132/132	191/191	335/335	363/363	357/357	284/284	236/236	222/222	226/226	183/183	266/266	263/263	239/239	349/349	124/124	144/144	450/450	177/177	198/198	261/261	321/321	321/321	326/326	261/261	234/234	265/265	239/239	152/152	302/302	272/272	214/214	194/194	259/259	208/208	270/270	2.4	68.6	6	6	25	103	24	3	74	1.24141
388	124016	IND	287/287	220/220	132/132	191/191	335/335	363/363	357/357	291/291	236/236	222/222	224/224	183/183	266/266	263/263	239/239	349/349	124/124	144/144	450/450	177/177	198/198	261/261	321/321	334/334	326/326	261/261	228/228	265/265	239/239	152/152	302/302	272/272	214/214	186/186	259/259	208/208	270/270	35.5	100.9	6	8	30	103	21	5	84	2.32366
389	124006	IND	287/287	220/220	132/132	191/191	335/335	363/363	357/357	291/291	236/236	222/222	226/226	183/183	266/266	263/263	239/239	349/349	124/124	144/144	450/450	177/177	198/198	261/261	321/321	321/321	326/326	261/261	228/228	265/265	239/239	152/152	302/302	272/272	214/214	186/186	259/259	208/208	270/270	2.5	60.6	6	8	25	103	18	4	85	1.01859
390	123992	IND	287/287	220/220	132/132	191/191	335/335	363/363	357/357	284/284	236/236	222/222	226/226	183/183	266/266	263/263	239/239	349/349	124/124	144/144	450/450	177/177	198/198	261/261	321/321	321/321	326/326	261/261	228/228	265/265	239/239	152/152	302/302	272/272	214/214	186/186	259/259	208/208	270/270	16.1	94.3	6	9	25	103	18	3	77	0.923099
391	124003	IND	287/287	220/220	132/132	191/191	335/335	363/363	357/357	291/291	236/236	222/222	226/226	183/183	266/266	263/263	239/239	349/349	124/124	144/144	450/450	177/177	198/198	261/261	321/321	321/321	326/326	261/261	228/228	265/265	239/239	152/152	302/302	272/272	214/214	186/186	259/259	208/208	270/270	4.6	70.3	6	9	27	103	17	4	87	0.795775
392	124015	IND	287/287	220/220	132/132	191/191	335/335	363/363	357/357	291/291	236/236	222/222	224/224	183/183	266/266	263/263	239/239	349/349	124/124	144/144	450/450	177/177	198/198	261/261	321/321	334/334	326/326	261/261	228/228	265/265	239/239	152/152	302/302	272/272	214/214	186/186	259/259	208/208	270/270	34	99.4	6	7	27	103	22	5	72	1.94169
393	123989	IND	287/287	220/220	132/132	191/191	335/335	363/363	357/357	291/291	236/236	222/222	226/226	183/183	266/266	263/263	239/239	349/349	124/124	144/144	450/450	177/177	198/198	261/261	321/321	321/321	326/326	261/261	220/220	265/265	239/239	152/152	302/302	272/272	214/214	186/186	259/259	208/208	270/270	1.2	69.9	6	6	19	103	20	3	62	1.24141
394	123990	IND	287/287	220/220	132/132	191/191	335/335	363/363	357/357	291/291	236/236	222/222	226/226	183/183	266/266	263/263	239/239	349/349	124/124	144/144	450/450	177/177	198/198	261/261	321/321	321/321	326/326	261/261	234/234	265/265	239/239	152/152	302/302	272/272	214/214	186/186	259/259	208/208	270/270	11.2	92.2	6	7	25	103	24	3	70	1.24141
395	124011	IND	287/287	220/220	132/132	191/191	335/335	363/363	357/357	291/291	236/236	222/222	226/226	183/183	266/266	263/263	239/239	349/349	124/124	144/144	450/450	177/177	198/198	261/261	321/321	321/321	326/326	261/261	228/228	265/265	239/239	152/152	302/302	272/272	214/214	186/186	259/259	208/208	270/270	3.2	68.1	6	7	25	103	20	4	81	0.923099
396	123993	IND	287/287	220/220	132/132	191/191	335/335	363/363	357/357	291/291	236/236	222/222	226/226	183/183	266/266	263/263	239/239	349/349	124/124	144/144	450/450	177/177	198/198	261/261	321/321	321/321	326/326	261/261	228/228	265/265	239/239	152/152	302/302	272/272	214/214	186/186	259/259	208/208	270/270	18.2	75.9	6	8	25	103	20	3	81	1.3369
397	124001	IND	287/287	220/220	132/132	191/191	335/335	363/363	357/357	284/284	236/236	222/222	226/226	183/183	266/266	263/263	239/239	349/349	124/124	144/144	450/450	177/177	198/198	261/261	321/321	321/321	326/326	261/261	234/234	265/265	239/239	152/152	302/302	272/272	214/214	186/186	259/259	208/208	270/270	27.4	97.9	6	11	27	103	19	4	96	1.11408
398	123986	IND	287/287	220/220	132/132	191/191	335/335	363/363	357/357	284/284	236/236	222/222	224/224	183/183	266/266	263/263	239/239	349/349	124/124	144/144	450/450	177/177	198/198	261/261	321/321	321/338	326/326	261/261	228/228	265/265	239/239	152/152	302/302	272/272	214/214	186/186	259/259	208/208	270/270	10	96.3	6	10	25	103	23	3	79	1.17775
399	124005	IND	287/287	220/220	132/132	191/191	335/335	363/363	357/357	291/291	236/236	222/222	226/226	183/183	266/266	263/263	239/239	349/349	124/124	144/144	450/450	177/177	198/198	261/261	321/321	321/321	326/326	261/261	220/220	265/265	239/239	158/158	302/302	272/272	214/214	194/194	259/259	208/208	270/270	8.6	68.2	6	8	25	103	19	4	95	1.05042
400	124023	IND	287/287	220/220	132/132	191/191	335/335	363/363	357/357	291/291	236/236	222/222	224/224	183/183	266/266	263/263	239/239	349/349	124/124	144/144	450/450	177/177	198/198	261/261	321/321	321/321	326/326	261/261	228/228	265/265	239/239	152/152	302/302	272/272	214/214	186/186	259/259	208/208	270/270	25.2	101	6	8	30	103	15	4	85	1.20958
401	123983	IND	287/287	220/220	132/132	191/191	335/335	363/363	357/357	291/291	236/236	222/222	226/226	183/183	266/266	263/263	239/239	349/349	124/124	144/144	450/450	177/177	198/198	261/261	321/321	321/321	326/326	261/261	223/223	265/265	239/239	152/152	302/302	272/272	214/214	186/186	259/259	208/208	270/270	17	76.1	6	8	25	103	25	3	72	1.55972
402	124008	IND	287/287	220/220	132/132	191/191	335/335	363/363	357/357	291/291	236/236	222/222	226/226	183/183	266/266	263/263	239/239	349/349	124/124	144/144	450/450	177/177	198/198	261/261	321/321	321/321	326/326	261/261	228/228	265/265	239/239	152/152	302/302	272/272	214/214	186/186	259/259	208/208	270/270	19.7	95.2	6	8	25	103	22	4	99	1.3369
403	123997	IND	287/287	220/220	132/132	191/191	335/335	363/363	357/357	291/291	236/236	222/222	226/226	183/183	266/266	263/263	239/239	349/349	124/124	144/144	450/450	177/177	198/198	261/261	321/321	321/321	326/326	261/261	234/234	265/265	239/239	152/152	302/302	272/272	214/214	186/186	259/259	208/208	270/270	4.8	66.3	6	8	27	103	20	3	87	1.11408
404	123988	IND	287/287	220/220	132/132	191/191	335/335	363/363	357/357	284/284	236/236	222/222	226/226	183/183	266/266	263/263	239/239	349/349	124/124	144/144	450/450	177/177	198/198	261/261	321/321	321/321	326/326	261/261	223/223	265/265	239/239	152/152	302/302	272/272	214/214	186/186	259/259	208/208	270/270	15.5	105.4	6	8	25	103	24	3	86	1.30507
405	123994	IND	287/287	220/220	132/132	191/191	335/335	363/363	357/357	291/291	236/236	222/222	226/226	183/183	266/266	263/263	239/239	349/349	124/124	144/144	450/450	177/177	198/198	261/261	321/321	321/321	326/326	261/261	228/228	265/265	239/239	152/152	302/302	272/272	214/214	186/186	259/259	208/208	270/270	17.7	97	6	7	27	103	19	3	90	1.36873
406	123987	IND	287/287	220/220	132/132	191/191	335/335	363/363	357/357	291/291	236/236	222/222	226/226	183/183	266/266	263/263	239/239	349/349	124/124	144/144	450/450	177/177	198/198	261/261	321/321	321/321	326/326	281/281	234/234	265/265	239/239	152/152	302/302	272/272	214/214	194/194	259/259	208/208	270/270	22.6	90.1	6	8	30	103	25	3	108	1.97352
407	124010	IND	297/297	220/220	132/132	191/191	335/335	363/363	357/357	284/284	236/236	222/222	224/224	183/183	266/266	263/263	239/239	349/349	124/124	144/144	450/450	177/177	198/198	261/261	321/321	313/334	326/326	261/261	220/220	265/265	239/239	152/152	302/302	272/272	214/214	186/186	259/259	208/208	270/270	3	69.2	6	8	30	103	15	4	43	0.795775
408	124009	IND	297/297	220/220	132/132	191/191	335/335	363/363	357/357	284/284	236/236	222/222	224/224	183/183	266/266	263/263	239/239	349/349	124/124	144/144	450/450	177/177	198/198	261/261	321/321	313/313	326/326	261/261	228/228	265/265	239/239	152/152	302/302	272/272	214/214	194/194	259/259	208/208	270/270	22.8	97.3	6	8	25	103	17	5	57	1.01859
409	123996	IND	287/287	220/220	132/132	191/191	335/335	363/363	357/357	284/284	236/236	222/222	224/224	183/183	266/266	263/263	239/239	349/349	124/124	144/144	450/450	177/177	198/198	255/255	321/321	321/321	326/326	261/261	223/223	265/265	239/239	158/158	302/302	272/272	214/214	186/186	259/259	208/208	270/270	15	84.6	6	7	30	103	22	3	97	1.27324
410	124000	IND	287/287	220/220	132/132	191/191	335/335	355/355	357/357	291/291	236/236	222/222	224/224	183/183	266/266	263/263	239/239	349/349	124/124	144/144	450/450	177/177	198/198	261/261	321/321	321/321	326/326	261/261	228/228	265/265	239/239	152/152	302/302	272/272	214/214	186/186	259/259	208/208	270/270	3.4	64.6	6	7	27	103	20	4	90	1.17775
411	124028	IND	287/287	220/220	132/132	191/191	335/335	363/363	357/357	284/284	232/232	222/222	226/226	183/183	266/266	263/263	239/239	349/349	124/124	144/144	450/450	177/177	198/198	261/261	321/321	321/321	326/326	247/247	223/223	257/265	239/239	158/158	302/302	272/272	214/214	186/186	259/259	208/208	270/270	22.5	96.4	6	8	30	103	24	5	82	1.17775
412	124017	IND	297/297	220/220	132/132	191/191	335/335	363/363	357/357	284/284	236/236	222/222	224/224	183/183	266/266	263/263	239/239	349/349	124/124	144/144	450/450	177/177	198/198	261/261	332/332	334/334	326/326	261/261	228/228	265/265	239/239	152/152	302/302	272/272	214/214	186/186	259/259	208/208	270/270	33.1	100.3	6	14	33	103	20	5	103	2.38732
413	123995	IND	287/287	220/220	132/132	191/191	335/335	363/363	357/357	284/284	236/236	222/222	226/226	183/183	266/266	263/263	239/239	349/349	124/124	144/144	450/450	177/177	198/198	261/261	321/321	321/321	326/326	247/247	234/234	265/265	239/239	158/158	302/302	272/272	214/214	181/181	259/259	208/208	270/270	17.4	95.2	6	8	30	103	19	3	103	1.24141
414	199333	IND	278/278	220/220	132/132	191/191	335/335	363/363	357/357	284/284	236/236	222/222	224/224	183/183	266/266	263/263	239/239	349/349	124/124	144/144	450/450	177/177	198/198	269/269	332/332	331/331	326/326	261/261	228/228	257/257	239/239	158/158	302/302	272/272	214/214	186/186	259/259	208/208	270/270	6.5	21.4	6	6	25	88	17	3.5	49	1.17775
415	270286	IND	287/287	226/226	132/132	191/191	327/327	363/363	346/346	291/291	236/236	222/222	226/226	183/183	266/266	263/263	239/239	349/349	124/124	144/144	450/450	177/177	198/198	269/269	321/321	331/331	332/332	261/261	234/234	265/265	239/239	158/158	302/302	272/272	214/214	186/186	259/259	208/208	270/270	6.5	64.7	6	14	39	100	15	3	56	1.46423
416	123905	IND	297/297	220/220	132/132	191/191	335/335	363/363	357/357	291/291	236/236	222/222	224/224	183/183	266/266	263/263	239/239	349/349	124/124	144/144	450/450	177/177	198/198	261/261	332/332	321/321	326/326	261/261	223/223	265/265	239/239	158/158	302/302	272/272	214/214	186/186	259/259	208/208	270/270	26.9	92.2
417	124004	IND	287/287	220/220	132/132	191/191	335/335	363/363	357/357	291/291	246/246	222/222	224/224	183/183	266/266	263/263	239/239	349/349	124/124	144/144	450/450	177/177	198/198	261/261	321/321	321/321	313/313	269/269	228/228	265/265	239/239	158/158	302/302	272/272	214/214	181/181	259/259	208/208	270/270	5.3	60.9	6	9	27	103	20	4	84	0.795775
418	124020	IND	287/287	220/220	132/132	191/191	335/335	363/363	357/357	291/291	232/232	222/222	226/226	183/183	266/266	263/263	239/239	349/349	124/124	144/144	450/450	183/183	198/198	261/261	337/337	321/321	326/326	261/261	228/228	265/265	239/239	158/158	302/302	272/272	214/214	186/186	259/259	208/208	270/270	20.4	86.1	6	10	27	103	20	4	104	0.795775
419	124012	IND	287/287	220/220	132/132	191/191	335/335	363/363	357/357	291/291	236/236	222/222	226/226	183/183	266/266	263/263	239/239	349/349	124/124	144/144	450/450	177/177	205/205	261/261	313/313	321/321	313/313	261/261	228/228	265/265	239/239	158/158	302/302	272/272	214/214	186/186	259/259	208/208	263/263	26	105.4	6	8	37	103	32	7	107	2.83296
420	124027	IND	287/287	220/220	132/132	191/191	335/335	363/363	357/357	291/291	236/236	222/222	224/224	183/183	266/266	263/263	239/239	349/349	124/124	144/144	450/450	177/177	198/198	261/261	321/321	321/321	313/313	261/261	223/223	265/265	239/239	152/152	302/302	272/272	214/214	186/186	259/259	208/208	270/270	19.9	89	6	9	33	103	19	4	102	1.20958
421	109458	NPL	287/287	220/220	132/132	191/191	335/335	363/363	357/357	291/291	236/236	222/222	224/224	183/183	266/266	263/263	239/239	349/349	124/124	144/144	450/450	177/177	198/198	255/255	332/332	321/321	326/326	261/261	223/223	265/265	239/239	163/163	302/302	272/272	214/214	194/194	259/259	208/208	270/270	30.6	101	6	6	25	90	32	4	88	1.97352
422	109456	NPL	287/287	220/220	132/132	191/191	335/335	363/363	357/357	291/291	236/236	222/222	224/224	183/183	266/266	263/263	239/239	349/349	124/124	144/144	450/450	177/177	198/198	261/261	337/337	338/338	326/326	261/261	220/220	265/265	239/239	158/158	302/302	272/272	214/214	186/186	259/259	208/208	270/270	33.7	77	6	10	25	90	32	7	99	1.87803
423	109455	NPL	287/287	220/220	132/132	191/191	335/335	363/363	357/357	291/291	236/236	222/222	224/224	183/183	266/266	263/263	239/239	349/349	124/124	144/144	450/450	177/177	198/198	261/261	332/332	338/338	326/326	261/261	223/223	265/265	239/239	163/163	302/302	272/272	214/214	186/186	259/259	208/208	270/270	28	81.8	6	8	25	90	35	5	92	1.97352
424	109461	NPL	287/287	220/220	132/132	191/191	335/335	363/363	357/357	291/291	236/236	222/222	224/224	183/183	266/266	263/263	239/239	349/349	124/124	144/144	450/450	177/177	198/198	261/261	332/332	338/338	326/326	261/261	751/751	265/265	239/239	158/158	302/302	272/272	214/214	186/186	259/259	208/208	270/270	4.1	70.9	6	8	25	90	33	7	91	2.13268
425	109452	NPL	287/287	220/220	132/132	191/191	335/335	363/363	357/357	291/291	236/236	222/222	224/224	183/183	266/266	263/263	239/239	349/349	124/124	144/144	450/450	177/177	198/198	261/261	332/332	321/338	326/326	261/261	223/223	265/265	239/239	158/158	302/302	272/272	214/214	186/186	259/259	208/208	270/270	27.2	86.5	6	8	27	90	33	5	89	2.19634
426	109457	NPL	287/287	220/220	132/132	191/191	335/335	363/363	357/357	291/291	236/236	222/222	224/224	183/183	266/266	263/263	239/239	349/349	124/124	144/144	450/450	177/177	198/198	261/261	332/332	338/338	326/326	261/261	223/223	265/265	239/239	158/158	302/302	272/272	214/214	186/186	259/259	208/208	270/270	28.8	100.7	6	9	25	90	28	4	98	2.00535
427	109459	NPL	287/287	220/220	132/132	191/191	335/335	363/363	357/357	291/291	236/236	222/222	224/224	183/183	266/266	263/263	239/239	349/349	124/124	144/144	450/450	177/177	198/198	261/261	332/332	338/338	326/326	261/261	223/223	265/265	239/239	158/158	302/302	272/272	214/214	186/186	259/259	208/208	270/270	30.1	38.2	6	7	25	90	24	7	89	2.32366
428	109460	NPL	287/287	220/220	132/132	191/191	335/335	363/363	357/357	291/291	236/236	222/222	224/224	183/183	266/266	263/263	239/239	349/349	124/124	144/144	450/450	177/177	198/198	261/261	332/332	338/338	326/326	261/261	220/220	265/265	239/239	158/158	302/302	272/272	214/214	181/181	259/259	208/208	270/270	29.6	79.9	6	9	27	90	33	7	99	2.48282
429	109454	NPL	287/287	220/220	132/132	191/191	335/335	363/363	357/357	291/291	236/236	222/222	224/224	183/183	266/266	263/263	239/239	349/349	124/124	144/144	450/450	177/177	198/198	261/261	332/332	321/338	326/326	261/261	223/223	265/265	239/239	158/158	302/302	272/272	214/214	186/186	259/259	208/208	270/270	30.7	92.9	6	9	25	90	31	8	107	1.94169
430	109463	NPL	287/287	220/220	132/132	191/191	335/335	363/363	357/357	291/291	236/236	222/222	224/224	183/183	266/266	263/263	239/239	349/349	124/124	144/144	450/450	177/177	198/198	261/261	332/332	338/338	326/326	261/261	228/228	265/265	239/239	158/158	302/302	272/272	214/214	186/186	259/259	208/208	270/270	28	94.7	6	7	25	90	23	6	92	2.06901
431	109453	NPL	287/287	220/220	132/132	191/191	335/335	363/363	357/357	291/291	236/236	222/222	224/224	183/183	266/266	263/263	239/239	349/349	124/124	144/144	450/450	177/177	198/198	261/261	332/332	321/338	326/326	261/261	223/223	265/265	239/239	158/158	302/302	272/272	214/214	186/186	259/259	208/208	270/270	26.6	89.5	6	9	25	90	30	4	96	2.00535
432	270298	TUR	287/287	220/220	128/128	191/191	327/327	355/355	357/357	291/291	236/236	202/202	226/226	177/177	258/258	263/263	239/239	349/349	128/128	133/133	450/450	177/177	198/198	269/269	313/313	331/331	332/332	261/261	234/234	265/265	234/262	158/158	295/295	272/272	202/264	186/186	237/237	186/186	270/270	4.9	74.3
433	270314	TUR	287/287	214/214	128/128	191/191	319/319	372/372	357/357	297/297	232/232	202/202	211/211	183/183	266/266	260/260	239/239	349/349	128/128	144/144	460/460	177/177	198/198	269/269	321/321	331/331	332/332	261/261	234/234	257/257	239/239	152/152	302/302	272/272	214/214	186/186	259/259	208/208	270/270	4.1	70.1	5	11	30	93	18	6.5	42	1.62338
434	270307	TUR	287/287	214/214	128/128	191/191	306/306	355/355	357/357	297/297	236/236	214/214	221/221	183/183	266/266	260/260	233/233	337/337	118/118	148/148	466/466	177/177	198/198	269/269	321/321	321/321	332/332	261/261	228/228	257/257	239/239	158/158	302/302	272/272	214/214	186/186	259/259	208/208	270/270	12.5	61.7	6	10	25	97	16	5	60	1.62338
435	270313	TUR	278/278	214/214	128/128	187/187	306/306	363/363	357/357	291/291	236/236	214/214	216/216	183/183	266/266	260/260	239/239	349/349	124/124	144/144	450/450	177/177	198/198	269/269	321/321	331/331	332/332	261/261	242/242	265/265	239/273	158/158	302/302	272/272	214/214	186/186	259/259	208/208	270/270	23	73.5	6	13	27	93	25	6	73	1.52789
436	289447	TUR	278/278	210/210	132/132	191/191	314/314	363/363	357/357	291/291	236/236	214/214	211/211	183/183	266/266	260/260	233/233	342/342	124/124	144/144	460/460	177/177	198/198	269/269	321/321	331/331	332/332	261/261	234/234	259/259	239/239	158/158	302/302	272/272	214/214	186/186	259/259	208/208	270/270	4.8	60.1	6	12	25	93	24	3.5	59	1.7507
437	270309	TUR	287/287	210/210	128/128	191/191	314/314	355/355	357/357	291/291	236/236	214/214	211/211	183/183	266/266	260/260	239/239	342/342	124/124	144/144	457/457	177/177	198/198	269/269	321/321	331/331	332/332	261/261	234/234	259/259	239/239	158/158	302/302	272/272	214/214	186/186	259/259	208/208	270/270	9.5	73.7	6	11	25	93	14	4.5	35	1.7507
438	270319	TUR	278/278	217/217	123/123	191/191	306/306	363/363	357/357	291/291	227/227	214/214	216/216	183/183	266/266	263/263	239/239	349/349	124/124	144/144	442/442	177/177	198/198	269/269	321/321	338/338	332/332	261/261	228/228	259/259	239/239	158/158	302/302	272/272	214/214	186/186	259/259	208/208	270/270	4	70.1	6	17	19	93	14	2	42	1.36873
439	270311	TUR	287/287	214/214	123/123	187/187	319/319	363/363	357/357	291/291	236/236	214/214	211/211	183/183	266/266	260/260	239/239	349/349	124/124	144/144	450/450	177/177	198/198	269/269	321/321	331/331	332/332	261/261	234/234	265/265	239/239	158/158	302/302	272/272	214/214	186/186	259/259	208/208	270/270	5.1	71	5	14	27	93	23	8	46	1.62338
440	270310	TUR	287/287	210/210	132/132	191/191	306/306	363/363	357/357	291/291	236/236	222/222	211/211	183/183	266/266	260/260	239/239	342/342	118/118	144/144	460/460	177/177	198/198	269/269	321/321	331/331	332/332	261/261	234/234	259/259	239/239	158/158	302/302	272/272	214/214	186/186	259/259	208/208	270/270	8.4	68
441	270306	TUR	287/287	214/214	128/128	191/191	314/314	363/363	346/346	297/297	236/236	214/214	216/216	183/183	266/266	260/260	239/239	337/337	124/124	144/144	460/460	167/167	198/198	269/269	321/321	331/331	332/332	261/261	234/234	265/265	239/239	163/163	295/295	272/272	214/214	194/194	259/259	208/208	270/270	7.9	70.3	6	12	25	97	20	5	43	1.7507
442	270308	TUR	278/278	210/210	128/128	191/191	306/306	363/363	346/346	291/291	236/236	214/214	211/211	183/183	266/266	260/260	239/239	337/337	124/124	144/144	450/450	177/177	198/198	269/269	321/321	331/331	332/332	261/261	234/234	265/265	239/239	158/158	302/302	272/272	214/214	186/186	259/259	208/208	270/270	6.2	73.3	6	9	25	97	19	5	47	1.7507
443	270263	TUR	287/287	226/226	132/132	191/191	327/327	363/363	357/357	291/291	236/236	222/222	226/226	183/183	258/258	263/263	239/239	349/349	124/124	144/144	450/450	177/177	198/198	269/269	321/321	338/338	332/332	261/261	228/228	265/265	239/239	158/158	302/302	272/272	214/214	186/186	259/259	208/208	270/270	12.4	68.3	6	8	19	100	19	3	34	1.71887
444	270266	TUR	287/287	226/226	132/132	191/191	327/327	363/363	357/357	291/291	236/236	222/222	226/226	183/183	266/266	260/260	239/239	337/337	124/124	144/144	450/450	177/177	198/198	269/269	321/321	331/331	332/332	261/261	234/234	265/265	234/234	158/158	302/302	272/272	214/214	186/186	259/259	186/186	270/270	7.1	65.3	6	9	30	100	12	2.5	41	1.65521
445	270297	TUR	287/287	226/226	132/132	191/191	327/327	355/355	357/357	291/291	236/236	214/214	226/226	183/183	266/266	263/263	239/239	349/349	124/124	144/144	450/450	177/177	198/198	269/269	321/321	338/338	332/332	261/261	223/223	265/265	239/239	158/158	302/302	272/272	214/214	186/186	259/259	208/208	270/270	8.5	68.7	6	16	25	97	25	5	66	2.26
446	270305	TUR	287/287	226/226	128/128	191/191	327/327	363/363	346/346	291/291	236/236	222/222	226/226	183/183	266/266	263/263	239/239	349/349	124/124	144/144	450/450	177/177	198/198	269/269	321/321	321/321	332/332	261/261	228/228	265/265	239/239	158/158	295/302	272/272	214/214	186/186	237/237	208/208	270/270	5.4	68.9	6	9	27	97	10	4	51	2.06901
447	270312	TUR	287/287	210/210	128/128	191/191	327/327	372/372	357/357	291/291	236/236	214/214	216/216	183/183	266/266	260/260	233/233	349/349	128/128	144/144	450/450	177/177	198/198	269/269	321/321	331/331	326/326	261/261	234/234	270/270	239/239	152/152	302/302	272/272	214/214	186/186	259/259	208/208	270/270	7.9	62.6	4	9	25	93	20	3	40	1.55972
448	270291	TUR	287/287	226/226	132/132	191/191	327/327	363/363	357/357	291/291	236/236	222/222	226/226	183/183	266/266	263/263	239/239	349/349	124/124	144/144	450/450	177/177	198/198	269/269	321/321	331/331	332/332	261/261	220/220	265/265	239/239	158/158	302/302	261/261	214/214	186/186	259/259	208/208	270/270	14.9	66.9	3	9	25	97	17	5	42	1.65521
449	270255	TUR	287/287	226/226	132/132	191/191	327/327	363/363	346/346	291/291	236/236	222/222	226/226	183/183	266/266	263/263	239/239	337/337	124/124	144/144	450/450	177/177	198/198	269/269	321/321	331/331	326/326	261/261	234/234	265/265	239/239	158/158	302/302	272/272	214/214	186/186	259/259	208/208	270/270	4.3	68.6	3	10	27	102	16	4	48	1.7507
450	270295	TUR	287/287	226/226	132/132	191/191	327/327	363/363	346/346	291/291	236/236	222/222	226/226	183/183	266/266	263/263	239/239	349/349	124/124	144/144	450/450	177/177	198/198	269/269	321/321	331/331	332/332	261/261	234/234	265/265	239/239	158/158	302/302	272/272	214/214	186/186	259/259	208/208	270/270	7.9	69.7	2	12	25	97	17	4	39	2.00535
451	270293	TUR	287/287	226/226	132/132	191/191	327/327	363/363	357/357	291/291	236/236	222/222	226/226	183/183	266/266	263/263	239/239	349/349	124/124	144/144	442/442	177/177	198/198	269/269	332/332	331/331	332/332	261/261	234/234	265/265	239/239	158/158	302/302	272/272	214/214	186/186	259/259	208/208	270/270	12.6	67	4	8	25	97	20	4	47	0.222817
452	270300	TUR	297/297	220/220	132/132	191/191	327/327	363/363	346/346	284/284	236/236	222/222	221/221	177/177	266/266	263/263	239/239	349/349	124/124	138/138	471/471	177/177	198/198	269/269	313/313	338/338	332/332	261/261	242/242	265/265	239/239	158/158	302/302	272/272	214/214	186/186	259/259	208/208	270/270	6.4	71.9	4	12	25	97	14	7	67	2.06901
453	270294	TUR	287/287	226/226	132/132	191/191	327/327	363/363	357/357	291/291	236/236	222/222	226/226	183/183	266/266	263/263	239/239	349/349	118/118	144/144	450/450	177/177	198/198	269/269	332/332	331/331	332/332	261/261	234/234	265/265	239/239	158/158	302/302	272/272	214/214	186/186	259/259	208/208	270/270	7.1	70.9	3	13	25	97	17	4	53	2.06901
454	270254	TUR	297/297	226/226	132/132	197/197	327/327	363/363	357/357	291/291	236/236	222/222	226/226	183/183	266/266	263/263	239/239	349/349	124/124	144/144	450/450	177/177	198/198	269/269	321/321	331/331	332/332	261/261	234/234	265/265	239/239	158/158	302/302	272/272	214/214	186/186	259/259	208/208	270/270	3.5	71.2	4	7	25	102	24	5	49	2.06901
455	270261	TUR	297/297	226/226	132/132	191/191	327/327	363/363	357/357	291/291	236/236	222/222	226/226	183/183	266/266	263/263	239/239	349/349	124/124	144/144	450/450	177/177	198/198	269/269	321/321	331/331	332/332	261/261	220/220	265/265	239/239	158/158	302/302	272/272	214/214	186/186	259/259	208/208	270/270	6.4	68.7	4	8	25	102	20	4	47	1.7507
456	270296	TUR	287/287	226/226	132/132	187/187	327/327	363/363	357/357	291/291	236/236	222/222	226/226	183/183	266/266	263/263	239/239	349/349	124/124	144/144	450/450	177/177	198/198	269/269	332/332	338/338	332/332	261/261	228/228	265/265	239/239	158/158	302/302	272/272	214/214	186/186	259/259	208/208	270/270	9.2	65.3	4	9	25	97	14	6	60	2.16451
457	270303	TUR	297/297	220/220	132/132	191/191	327/327	363/363	357/357	291/291	236/236	222/222	221/221	177/177	258/258	263/263	239/239	349/349	124/124	144/144	450/450	177/177	198/198	269/269	321/321	338/338	332/332	261/261	228/228	265/265	239/239	158/158	302/302	272/272	214/214	186/186	259/259	208/208	270/270	7	67.6	4	12	25	97	22	3	56	1.8462
458	270302	TUR	297/297	226/226	132/132	191/191	327/327	363/363	357/357	291/291	236/236	222/222	226/226	183/183	254/254	263/263	239/239	349/349	124/124	144/144	450/450	177/177	198/198	269/269	332/332	331/331	332/332	261/261	234/234	265/265	239/239	158/158	302/302	272/272	214/214	194/194	259/259	208/208	270/270	5.5	69.3	2	11	25	97	19	4	60	1.59155
459	270264	TUR	297/297	226/226	132/132	191/191	327/327	363/363	357/357	291/291	236/236	222/222	226/226	183/183	266/266	263/263	239/239	349/349	124/124	144/144	450/450	177/177	198/198	269/269	321/321	321/321	332/332	261/261	228/228	265/265	239/239	158/158	302/302	272/272	214/214	186/186	259/259	208/208	270/270	22.9	66.7	4	7	25	100	17	3	42	1.81437
460	270301	TUR	297/297	226/226	132/132	191/191	327/327	363/363	357/357	291/291	236/236	222/222	226/226	183/183	266/266	263/263	239/239	349/349	124/124	144/144	450/450	177/177	198/198	269/269	321/321	321/321	326/326	261/261	223/223	265/265	239/239	158/158	302/302	272/272	214/214	186/186	259/259	208/208	270/270	7.3	69.4	4	13	19	97	16	3	55	1.8462
461	270256	IRN	297/297	226/226	132/132	191/191	327/327	363/363	357/357	291/291	236/236	222/222	226/226	183/183	266/266	263/263	239/239	349/349	124/124	144/144	450/450	177/177	198/198	269/269	321/321	331/331	332/332	261/261	234/234	265/265	239/239	158/158	302/302	272/272	214/214	186/186	259/259	208/208	270/270	10.8	68	4	7	33	82	20	6	94	2.06901
462	264160	IRN	287/287	220/220	132/132	191/191	335/335	363/363	357/357	291/291	236/236	222/222	224/224	183/183	266/266	260/260	239/239	349/349	124/124	144/144	450/450	177/177	198/198	261/261	321/321	321/321	326/326	261/261	223/223	265/265	239/239	158/158	295/295	272/272	214/214	186/186	259/259	208/208	270/270	6.4	71.3	4	15	33	102	24	6	82	1.7507
463	199347	AZE	287/287	220/220	132/132	191/191	335/335	363/363	357/357	284/284	236/236	222/222	224/224	183/183	266/266	263/263	239/239	349/349	124/124	144/144	450/450	177/177	198/198	269/269	321/321	331/331	326/326	261/261	234/234	265/265	239/239	152/152	302/302	272/272	214/214	186/186	259/259	208/208	270/270	8.5	102.4	4	8	25	88	28	7.5	67	1.68704
464	153522	RUS	287/287	220/220	132/132	191/191	335/335	363/363	357/357	284/284	236/236	222/222	224/224	183/183	266/266	263/263	239/239	349/349	124/124	144/144	450/450	177/177	198/198	261/261	321/321	321/321	326/326	261/261	220/220	265/265	239/239	152/152	302/302	272/272	214/214	186/186	259/259	208/208	270/270	4.8	72.3
465	196989	RUS	287/287	220/220	132/132	191/191	335/335	363/363	357/357	291/291	236/236	222/222	224/224	183/183	266/266	263/263	239/239	349/349	124/124	144/144	450/450	177/177	198/198	261/261	344/344	302/321	326/326	261/261	220/220	265/265	239/239	152/152	302/302	272/272	214/214	194/194	259/259	208/208	270/270	13	61.9	4	4	19	93	13	6	38	1.24141
466	153518	RUS	287/287	220/220	132/132	191/191	335/335	363/363	357/357	284/284	236/236	222/222	224/224	183/183	266/266	263/263	239/239	349/349	124/124	144/144	450/450	177/177	198/198	261/261	321/321	331/331	326/326	261/261	228/228	265/265	239/239	152/152	302/302	272/291	214/214	186/186	259/259	208/208	270/270	8.1	64.6
467	196992	RUS	287/287	220/220	132/132	191/191	335/335	363/363	357/357	291/291	236/236	222/222	224/224	183/183	266/266	263/263	239/239	349/349	124/124	144/144	450/450	177/177	198/198	261/261	337/337	321/321	326/326	261/261	228/228	265/265	239/239	152/152	302/302	272/272	214/214	194/194	259/259	208/208	270/270	6.9	60.5
468	153529	RUS	287/287	220/220	132/132	191/191	335/335	363/363	357/357	284/284	236/236	222/222	224/224	183/183	266/266	263/263	239/239	349/349	124/124	144/144	450/450	177/177	198/198	261/261	321/321	331/331	326/326	261/261	220/220	265/265	239/239	152/152	302/302	272/272	214/214	186/186	259/259	208/208	270/270	16.3	0
469	197006	RUS	287/287	220/220	132/132	191/191	335/335	363/363	357/357	291/291	236/236	222/222	224/224	183/183	266/266	263/263	239/239	349/349	124/124	144/144	450/450	177/177	198/198	261/261	321/321	313/331	326/326	261/261	234/234	270/270	239/239	152/152	302/302	272/272	214/214	194/194	259/259	208/208	270/270	15.1	66.5	4	6	19	90	13	2.5	35	1.36873
470	153560	RUS	287/287	220/220	132/132	191/191	335/335	363/363	357/357	291/291	236/236	222/222	224/224	183/183	266/266	263/263	239/239	349/349	124/124	144/144	450/450	177/177	198/198	261/261	321/321	313/313	326/326	261/261	220/220	265/265	239/239	152/152	302/302	272/272	214/214	186/186	259/259	208/208	270/270	2.9	56.3	2	5	19	90	13	2	35	0.795775
471	153537	RUS	287/287	220/220	132/132	191/191	335/335	363/363	357/357	284/284	236/236	222/222	224/224	183/183	266/266	263/263	239/239	349/349	124/124	144/144	450/450	177/177	198/198	261/261	321/321	321/331	326/326	261/261	228/228	265/265	239/239	152/152	302/302	272/272	214/214	186/186	259/259	208/208	270/270	7.6	66.1	4	5	19	93	12	3	35	1.24141
472	196978	RUS	287/287	220/220	132/132	191/191	335/335	363/363	357/357	291/291	236/236	222/222	224/224	183/183	266/266	263/263	239/239	349/349	124/124	144/144	450/450	177/177	198/198	261/261	321/321	321/321	326/326	261/261	220/220	265/265	239/239	152/152	302/302	272/272	214/214	194/194	259/259	208/208	270/270	12.5	70.2
473	196980	RUS	287/287	220/220	132/132	191/191	335/335	363/363	357/357	291/291	236/236	222/222	224/224	183/183	266/266	263/263	239/239	349/349	124/124	144/144	450/450	177/177	198/198	261/261	321/321	313/313	326/326	261/261	228/228	265/265	239/239	152/152	302/302	272/272	214/214	194/194	259/259	208/208	270/270	12.2	72.7
474	153539	RUS	287/287	220/220	132/132	191/191	335/335	363/363	357/357	291/291	236/236	222/222	224/224	183/183	266/266	263/263	239/239	349/349	124/124	144/144	450/450	177/177	198/198	261/261	321/321	331/331	326/326	261/261	228/228	265/265	239/239	152/152	302/302	272/272	214/214	186/186	259/259	208/208	270/270	7.5	70.6
475	197004	RUS	287/287	220/220	132/132	191/191	335/335	363/363	357/357	291/291	236/236	222/222	224/224	183/183	266/266	263/263	239/239	349/349	124/124	144/144	450/450	177/177	198/198	261/261	321/321	302/331	326/326	261/261	234/234	265/265	239/239	152/152	302/302	272/272	214/214	194/194	259/259	208/208	270/270	6.1	64.7	3	7	19	90	10	3	32	1.43239
476	153535	RUS	287/287	220/220	132/132	191/191	335/335	363/363	357/357	291/291	236/236	222/222	224/224	183/183	266/266	263/263	239/239	349/349	124/124	144/144	450/450	177/177	198/198	261/261	321/321	331/331	326/326	261/261	242/242	265/265	239/239	152/152	302/302	272/272	214/214	186/186	259/259	208/208	270/270	7.7	68.6
477	153526	RUS	287/287	220/220	132/132	191/191	335/335	363/363	357/357	284/284	236/236	222/222	224/224	183/183	266/266	263/263	239/239	349/349	124/124	144/144	450/450	177/177	198/198	261/261	321/321	321/321	326/326	247/247	223/223	257/257	239/239	152/152	302/302	272/272	214/214	194/194	259/259	208/208	270/270	5.9	0
478	197023	RUS	287/287	220/220	132/132	191/191	335/335	363/363	357/357	291/291	236/236	222/222	224/224	183/183	266/266	263/263	239/239	349/349	124/124	144/144	450/450	177/177	198/198	261/261	349/349	302/302	326/326	261/261	228/228	265/265	239/239	152/152	302/302	272/272	214/214	194/194	259/259	208/208	270/270	11.6	62.8
479	197014	RUS	287/287	220/220	132/132	191/191	335/335	363/363	357/357	291/291	236/236	222/222	224/224	183/183	266/266	263/263	239/239	349/349	124/124	144/144	450/450	177/177	198/198	261/261	337/337	331/331	326/326	261/261	220/220	265/265	239/239	152/152	302/302	272/272	214/214	194/194	259/259	208/208	270/270	13.2	63
480	153554	RUS	287/287	220/220	132/132	191/191	335/335	363/363	357/357	284/284	236/236	222/222	224/224	183/183	266/266	263/263	239/239	349/349	124/124	144/144	450/450	177/177	198/198	261/261	321/321	313/313	326/326	261/261	228/228	265/265	239/239	152/152	302/302	272/272	214/214	186/186	259/259	208/208	270/270	5.3	0	3	5	19	93	13	2	31	0.732113
481	196986	RUS	287/287	220/220	132/132	191/191	335/335	363/363	357/357	291/291	236/236	222/222	224/224	183/183	266/266	263/263	239/239	349/349	124/124	144/144	450/450	177/177	198/198	261/261	332/332	313/313	326/326	261/261	220/220	270/270	239/239	152/152	302/302	272/272	214/214	194/194	259/259	208/208	270/270	9.3	63
482	153548	RUS	287/287	220/220	132/132	191/191	335/335	363/363	357/357	284/284	236/236	222/222	224/224	183/183	266/266	263/263	239/239	349/349	124/124	144/144	450/450	177/177	198/198	261/261	321/321	331/331	326/326	261/261	234/234	265/265	239/239	152/152	302/302	272/272	214/214	194/194	259/259	208/208	270/270	4.9	73.9
483	197001	RUS	287/287	220/220	132/132	191/191	335/335	363/363	357/357	291/291	236/236	222/222	224/224	183/183	266/266	263/263	239/239	349/349	124/124	144/144	450/450	177/177	198/198	261/261	337/337	321/321	326/326	261/261	220/220	265/265	239/239	152/152	302/302	272/272	214/214	194/194	259/259	208/208	270/270	8	65.2	3	8	19	90	16	4.5	36	1.43239
484	153547	RUS	287/287	220/220	132/132	191/191	335/335	363/363	357/357	284/284	236/236	222/222	224/224	183/183	266/266	263/263	239/239	349/349	124/124	144/144	450/450	177/177	198/198	261/261	321/321	331/331	326/326	261/261	242/242	265/265	239/239	152/152	302/302	272/272	214/214	186/186	259/259	208/208	270/270	9.4	69.7
485	196976	RUS	287/287	220/220	132/132	191/191	335/335	363/363	357/357	291/291	236/236	222/222	224/224	183/183	266/266	263/263	239/239	349/349	124/124	144/144	450/450	177/177	198/198	261/261	321/321	321/321	326/326	261/261	228/228	265/265	239/239	152/152	302/302	272/272	214/214	194/194	259/259	208/208	270/270	14	72
486	196984	RUS	287/287	220/220	132/132	191/191	335/335	363/363	357/357	291/291	236/236	222/222	224/224	183/183	266/266	263/263	239/239	349/349	124/124	144/144	450/450	177/177	198/198	261/261	337/337	321/321	326/326	261/261	234/234	265/265	239/239	152/152	302/302	272/272	214/214	194/194	259/259	208/208	270/270	13.2	59.4
487	153523	RUS	287/287	220/220	132/132	191/191	335/335	363/363	357/357	291/291	236/236	222/222	224/224	183/183	266/266	263/263	239/239	349/349	124/124	144/144	450/450	177/177	198/198	261/261	321/321	321/321	326/326	261/261	223/223	257/257	239/239	152/152	302/302	272/272	214/214	186/186	259/259	208/208	270/270	13.2	0
488	199325	RUS	287/287	220/220	132/132	191/191	335/335	363/363	357/357	291/291	236/236	222/222	224/224	183/183	266/266	263/263	239/239	349/349	124/124	144/144	450/450	177/177	198/198	255/255	337/349	313/313	326/326	261/261	228/228	265/265	239/239	158/158	302/302	272/272	214/214	194/194	259/259	208/208	270/270	7.8	72.1	3	6	25	89	21	7	34	1.20958
489	153555	RUS	278/278	220/220	132/132	191/191	335/335	363/363	357/357	291/291	236/236	222/222	226/226	183/183	266/266	263/263	239/239	349/349	124/124	144/144	450/450	177/177	198/198	261/261	321/321	334/334	326/326	261/261	228/228	265/265	239/239	152/152	302/302	272/272	214/214	186/186	259/259	208/208	270/270	4.7	0
490	153544	RUS	287/287	220/220	132/132	191/191	335/335	363/363	357/357	284/284	236/236	222/222	224/224	183/183	266/266	263/263	239/239	349/349	124/124	144/144	450/450	177/177	198/198	261/261	332/332	331/331	326/326	261/261	223/223	265/265	239/239	152/152	302/302	272/272	214/214	186/186	259/259	208/208	270/270	9	70.2	2	7	19	93	11	3	35	1.14592
491	153531	RUS	287/287	220/220	132/132	191/191	335/335	363/363	357/357	284/284	236/236	222/222	224/224	183/183	266/266	263/263	239/239	349/349	124/124	144/144	450/450	177/177	198/198	261/261	321/321	334/334	326/326	261/261	223/223	265/265	239/239	152/152	302/302	272/272	214/214	186/186	259/259	208/208	270/270	16.2	0	2	7	19	93	8	3	36	1.3369
492	197024	RUS	287/287	220/220	132/132	191/191	335/335	363/363	357/357	291/291	236/236	222/222	224/224	183/183	266/266	263/263	239/239	349/349	124/124	144/144	450/450	177/177	198/198	261/261	349/349	321/321	326/326	261/261	228/228	265/265	239/239	152/152	302/302	272/272	214/214	194/194	259/259	208/208	270/270	16.2	56.8	2	6	25	89	15	2	50	1.52789
493	197017	RUS	287/287	220/220	132/132	191/191	335/335	363/363	357/357	291/291	236/236	222/222	224/224	183/183	266/266	263/263	239/239	349/349	124/124	144/144	450/450	177/177	198/198	261/261	321/321	302/331	326/326	261/261	228/228	265/265	239/239	152/152	302/302	272/272	214/214	194/194	259/259	208/208	270/270	7.5	61.9	3	4	19	89	14	6	37	1.36873
494	153546	RUS	278/278	220/220	132/132	191/191	335/335	363/363	357/357	284/284	236/236	222/222	224/224	183/183	266/266	263/263	239/239	349/349	124/124	144/144	450/450	177/177	198/198	261/261	321/321	321/321	326/326	261/261	223/223	265/265	239/239	152/152	302/302	272/272	214/214	186/186	259/259	208/208	270/270	10.5	71.4
495	153557	RUS	287/287	220/220	132/132	191/191	335/335	363/363	357/357	284/284	236/236	222/222	226/226	183/183	266/266	263/263	239/239	349/349	124/124	144/144	450/450	177/177	198/198	261/261	321/321	321/321	326/326	261/261	228/228	265/265	239/239	152/152	302/302	272/272	214/214	186/186	259/259	208/208	270/270	8.3	0
496	153543	RUS	278/278	220/220	132/132	191/191	335/335	363/363	357/357	284/284	236/236	222/222	226/226	183/183	266/266	263/263	239/239	349/349	124/124	144/144	450/450	177/177	198/198	261/261	321/321	313/331	326/326	261/261	220/220	265/265	239/239	152/152	302/302	272/272	214/214	186/186	259/259	208/208	270/270	22.5	96.7	3	5	19	93	13	3	52	0.859437
497	153527	RUS	278/278	220/220	132/132	191/191	335/335	363/363	357/357	284/284	236/236	222/222	224/224	183/183	266/266	263/263	239/239	349/349	124/124	144/144	450/450	177/177	198/198	261/261	321/321	321/321	326/326	261/261	220/220	240/265	239/239	152/152	302/302	272/272	214/214	186/186	259/259	208/208	270/270	8.4	70.3
498	153558	RUS	287/287	220/220	132/132	191/191	335/335	363/363	357/357	284/284	236/236	222/222	224/224	183/183	266/266	263/263	239/239	349/349	124/124	144/144	450/450	177/177	198/198	261/261	321/321	321/321	326/326	261/261	223/223	265/265	239/239	152/152	302/302	272/272	214/214	186/186	259/259	208/208	270/270	0.5	68.5	3	8	19	90	23	12	50	1.36873
499	153528	RUS	287/287	220/220	132/132	191/191	335/335	363/363	357/357	284/284	236/236	222/222	224/224	183/183	266/266	263/263	239/239	349/349	124/124	144/144	450/450	177/177	198/198	261/261	332/332	331/331	326/326	261/261	223/223	265/265	239/239	152/152	302/302	272/272	214/214	186/186	259/259	208/208	270/270	12.3	65.2	3	5	19	93	12	2.5	35	1.30507
500	153552	RUS	287/287	220/220	132/132	191/191	335/335	363/363	357/357	284/284	236/236	222/222	224/224	183/183	266/266	263/263	239/239	349/349	124/124	144/144	450/450	177/177	198/198	261/261	321/321	331/331	326/326	261/261	220/220	265/265	239/239	152/152	302/302	272/272	214/214	186/186	259/259	208/208	270/270	5.3	0
501	196995	RUS	287/287	220/220	132/132	191/191	335/335	363/363	357/357	291/291	236/236	222/222	224/224	183/183	266/266	263/263	239/239	349/349	124/124	144/144	450/450	177/177	198/198	261/261	332/332	321/321	326/326	261/261	220/220	265/265	239/239	152/152	302/302	272/272	214/214	194/194	259/259	208/208	270/270	7.4	62.4
502	153534	RUS	278/278	220/220	132/132	191/191	335/335	363/363	357/357	291/291	236/236	222/222	224/224	183/183	266/266	263/263	239/239	349/349	124/124	144/144	450/450	177/177	198/198	261/261	321/321	331/331	326/326	247/247	223/223	265/265	239/239	152/152	302/302	272/272	214/214	186/186	259/259	208/208	270/270	9.4	66.6
503	196979	RUS	287/287	220/220	132/132	191/191	335/335	363/363	357/357	291/291	236/236	222/222	224/224	183/183	266/266	263/263	239/239	349/349	124/124	144/144	450/450	177/177	198/198	261/261	332/332	321/321	326/326	261/261	220/220	265/265	239/239	152/152	302/302	272/272	214/214	194/194	259/259	208/208	270/270	13.9	69.1
504	153551	RUS	278/278	220/220	132/132	191/191	335/335	363/363	357/357	284/284	236/236	222/222	224/224	183/183	266/266	263/263	239/239	349/349	124/124	144/144	450/450	177/177	198/198	261/261	321/321	334/334	326/326	247/247	228/228	265/265	239/239	152/152	302/302	261/272	214/214	194/194	259/259	208/208	270/270	17.6	71.2	3	6	27	93	21	3.5	52	1.49606
505	153533	RUS	287/287	220/220	132/132	191/191	335/335	363/363	357/357	284/284	236/236	222/222	224/224	183/183	266/266	263/263	239/239	349/349	124/124	144/144	450/450	177/177	198/198	261/261	321/321	334/334	326/326	261/261	234/234	265/265	239/239	158/158	302/302	272/272	214/214	186/186	259/259	208/208	270/270	9.3	67.4
506	196982	RUS	287/287	220/220	132/132	191/191	335/335	363/363	357/357	291/291	236/236	222/222	224/224	183/183	266/266	263/263	239/239	349/349	124/124	144/144	450/450	177/177	198/198	261/261	332/332	321/321	326/326	261/261	228/228	265/265	239/239	152/152	302/302	272/272	214/214	194/194	259/259	208/208	270/270	10.4	52.8
507	199337	RUS	287/287	220/220	132/132	191/191	335/335	363/363	357/357	284/284	236/236	222/222	224/224	183/183	266/266	263/263	239/239	349/349	124/124	144/144	450/450	177/177	198/198	269/269	321/321	321/321	326/326	261/261	223/223	270/270	239/239	152/152	302/302	272/272	214/214	194/194	259/259	208/208	270/270	10.8	66.2
508	153530	RUS	287/287	220/220	132/132	191/191	335/335	363/363	357/357	291/291	236/236	222/222	224/224	183/183	266/266	263/263	239/239	349/349	124/124	144/144	450/450	177/177	198/198	261/261	332/332	331/338	326/326	261/261	220/220	265/265	239/239	152/152	302/302	272/272	214/214	186/186	259/259	208/208	270/270	5.3	74.9
509	153536	RUS	287/287	220/220	132/132	191/191	335/335	363/363	357/357	284/284	236/236	222/222	224/224	183/183	266/266	263/263	239/239	349/349	124/124	144/144	450/450	177/177	198/198	261/261	332/332	331/334	326/326	261/261	223/223	265/265	239/239	152/152	302/302	272/272	214/214	186/186	259/259	208/208	270/270	11	70.6
510	196996	RUS	287/287	220/220	132/132	191/191	335/335	363/363	357/357	291/291	236/236	222/222	224/224	183/183	266/266	263/263	239/239	349/349	124/124	144/144	450/450	177/177	198/198	261/261	332/332	313/313	326/326	261/261	223/223	265/265	239/239	152/152	302/302	272/272	214/214	194/194	259/259	208/208	270/270	7.4	70
511	153538	RUS	287/287	220/220	132/132	191/191	335/335	363/363	357/357	284/284	236/236	222/222	224/224	183/183	266/266	263/263	239/239	349/349	124/124	144/144	450/450	177/177	198/198	261/261	332/332	331/331	326/326	261/261	220/220	265/265	239/239	152/152	302/302	272/272	214/214	186/186	259/259	208/208	270/270	11.3	0
512	153550	RUS	287/287	220/220	132/132	191/191	335/335	363/363	357/357	284/284	236/236	222/222	224/224	183/183	266/266	263/263	239/239	349/349	124/124	144/144	450/450	177/177	198/198	261/261	321/321	331/331	326/326	261/261	228/228	265/265	239/239	158/158	302/302	272/272	214/214	186/186	259/259	208/208	270/270	10.9	67.2	2	4	19	93	14	2	35	1.24141
513	196997	RUS	287/287	220/220	132/132	191/191	335/335	363/363	357/357	291/291	236/236	222/222	224/224	183/183	266/266	263/263	239/239	349/349	124/124	144/144	450/450	177/177	198/198	261/261	337/337	321/338	326/326	261/261	228/228	265/265	239/239	152/152	302/302	272/272	214/214	194/194	259/259	208/208	270/270	12.2	61.9
514	196991	RUS	287/287	220/220	132/132	191/191	335/335	363/363	357/357	291/291	236/236	222/222	224/224	183/183	266/266	263/263	239/239	349/349	124/124	144/144	450/450	177/177	198/198	261/261	332/332	313/313	326/326	261/261	223/223	265/265	239/239	152/152	302/302	272/272	214/214	194/194	259/259	208/208	270/270	13.9	64.9
515	153517	RUS	287/287	220/220	132/132	191/191	335/335	363/363	357/357	284/284	236/236	222/222	224/224	183/183	266/266	263/263	239/239	349/349	124/124	144/144	450/450	177/177	198/198	261/261	321/321	331/331	326/326	261/261	234/234	257/257	239/239	158/158	302/302	272/272	214/214	194/194	259/259	208/208	270/270	4.6	68.1
516	196981	RUS	287/287	220/220	132/132	191/191	335/335	363/363	357/357	291/291	236/236	222/222	224/224	183/183	266/266	263/263	239/239	349/349	124/124	144/144	450/450	177/177	198/198	261/261	332/332	313/331	326/326	261/261	228/228	265/265	239/239	152/152	302/302	272/272	214/214	194/194	259/259	208/208	270/270	8.3	70.7
517	153556	RUS	287/287	220/220	132/132	191/191	335/335	363/363	357/357	284/284	236/236	222/222	224/224	183/183	266/266	263/263	239/239	349/349	124/124	144/144	450/450	177/177	198/198	261/261	332/332	331/331	326/326	261/261	223/223	265/265	239/239	152/152	302/302	272/272	214/214	186/186	259/259	208/208	270/270	4.8	0
518	199338	RUS	278/278	220/220	132/132	191/191	335/335	363/363	357/357	284/284	236/236	222/222	224/224	183/183	266/266	263/263	239/239	349/349	124/124	144/144	450/450	177/177	198/198	269/269	321/321	321/321	326/326	261/261	223/223	265/265	239/239	152/152	302/302	272/272	214/214	186/186	259/259	208/208	270/270	12	66.5	5	5	19	88	7	4.5	32	0.986761
519	196983	RUS	287/287	220/220	132/132	191/191	335/335	363/363	357/357	291/291	236/236	222/222	224/224	183/183	266/266	263/263	239/239	349/349	124/124	144/144	450/450	177/177	198/198	261/261	332/332	321/321	326/326	261/261	228/228	265/265	239/239	152/152	302/302	272/272	214/214	194/194	259/259	208/208	270/270	11	57.6
520	153559	RUS	287/287	220/220	132/132	191/191	335/335	363/363	357/357	291/291	236/236	222/222	224/224	183/183	266/266	263/263	239/239	349/349	124/124	144/144	450/450	177/177	198/198	261/261	321/321	321/321	326/326	261/261	234/234	265/265	239/239	158/158	302/302	261/272	214/214	194/194	259/259	208/208	270/270	0.7	67.3	5	7	19	93	13	8	44	1.01859
521	196977	RUS	287/287	220/220	132/132	191/191	335/335	363/363	357/357	291/291	236/236	222/222	224/224	183/183	266/266	263/263	239/239	349/349	124/124	144/144	450/450	177/177	198/198	261/261	337/337	321/321	326/326	261/261	223/223	265/265	239/239	152/152	302/302	272/272	214/214	194/194	259/259	208/208	270/270	12.5	68.3
522	196994	RUS	287/287	220/220	132/132	191/191	335/335	363/363	357/357	291/291	236/236	222/222	224/224	183/183	266/266	263/263	239/239	349/349	124/124	144/144	450/450	177/177	198/198	261/261	332/332	313/313	326/326	261/261	228/228	265/265	239/239	152/152	302/302	272/272	214/214	194/194	259/259	208/208	270/270	16.9	64.9
523	153519	RUS	278/278	220/220	132/132	191/191	335/335	363/363	357/357	284/284	236/236	222/222	224/224	183/183	266/266	263/263	233/233	349/349	124/124	144/144	450/450	177/177	198/198	261/261	321/321	334/338	326/326	261/261	228/228	265/265	239/239	152/152	302/302	272/272	214/214	194/194	259/259	208/208	270/270	7.4	70.8	5	5	25	103	24	5	58	0.795775
524	153541	RUS	287/287	220/220	132/132	191/191	335/335	363/363	357/357	291/291	236/236	222/222	224/224	183/183	266/266	263/263	239/239	349/349	124/124	144/144	450/450	177/177	198/198	261/261	321/321	331/331	326/326	261/261	220/220	265/265	239/239	158/158	302/302	272/272	214/214	186/186	259/259	208/208	270/270	9.8	71.2	5	6	19	93	16	3	57	1.30507
525	196990	RUS	287/287	220/220	132/132	191/191	335/335	363/363	357/357	291/291	236/236	222/222	224/224	183/183	266/266	263/263	239/239	349/349	124/124	144/144	450/450	177/177	198/198	261/261	344/344	313/331	326/326	261/261	228/228	265/265	239/239	152/152	302/302	272/272	214/214	194/194	259/259	208/208	270/270	13.4	59.6
526	153549	RUS	287/287	220/220	132/132	191/191	335/335	363/363	357/357	284/284	236/236	222/222	224/224	183/183	266/266	263/263	239/239	349/349	124/124	144/144	457/457	177/177	198/198	261/261	321/321	331/331	326/326	261/261	223/223	265/265	239/239	152/152	302/302	272/272	214/214	186/186	259/259	208/208	270/270	7.9	71	5	7	19	93	12	2.5	40	1.30507
527	153520	RUS	278/278	220/220	132/132	191/191	335/335	363/363	357/357	284/284	236/236	222/222	224/224	183/183	266/266	263/263	239/239	349/349	124/124	144/144	450/450	177/177	198/198	261/261	321/321	313/313	326/326	261/261	234/234	240/257	239/239	152/152	302/302	272/272	214/214	186/186	259/259	199/199	270/270	8.3	69.6
528	197015	RUS	287/287	220/220	132/132	191/191	335/335	363/363	357/357	291/291	236/236	222/222	224/224	183/183	266/266	263/263	239/239	349/349	124/124	144/144	450/450	177/177	198/198	261/261	332/332	313/321	326/326	261/261	234/234	270/270	239/239	152/152	302/302	272/272	214/214	194/194	259/259	208/208	270/270	19.5	65
529	196993	RUS	287/287	220/220	132/132	191/191	335/335	363/363	357/357	291/291	236/236	222/222	224/224	183/183	266/266	263/263	239/239	349/349	124/124	144/144	442/442	177/177	198/198	261/261	311/311	313/331	326/326	261/261	228/228	265/265	220/220	152/152	302/302	272/272	214/214	194/194	259/259	208/208	270/270	13.1	60.4	5	5	19	90	9	2	34	1.17775
530	197025	RUS	287/287	220/220	132/132	191/191	335/335	363/363	357/357	291/291	236/236	222/222	224/224	183/183	266/266	263/263	239/239	349/349	124/124	144/144	450/450	177/177	198/198	261/261	332/332	321/321	326/326	261/261	228/228	265/265	239/239	152/152	302/302	272/272	214/214	194/194	259/259	208/208	270/270	13.4	57.7	5	7	19	89	13	3	38	1.17775
531	197009	RUS	287/287	220/220	132/132	191/191	335/335	363/363	357/357	291/291	236/236	222/222	224/224	183/183	266/266	263/263	239/239	349/349	124/124	144/144	450/450	177/177	198/198	261/261	337/337	321/321	326/326	261/261	220/220	265/265	239/239	152/152	302/302	272/272	214/214	194/194	259/259	208/208	270/270	17.9	63.5	3	5	25	90	9	2.5	35	1.3369
532	199326	RUS	287/287	220/220	132/132	191/191	335/335	363/363	357/357	284/284	236/236	222/222	224/224	183/183	266/266	263/263	239/239	349/349	124/124	144/144	450/450	177/177	198/198	269/269	321/321	331/331	326/326	261/261	242/242	265/265	239/239	158/158	302/302	272/272	214/214	194/194	259/259	208/208	270/270	5.4	66.3
533	197003	RUS	287/287	220/220	132/132	191/191	335/335	363/363	357/357	291/291	236/236	222/222	224/224	183/183	266/266	263/263	239/239	349/349	124/124	144/144	450/450	177/177	198/198	261/261	332/332	321/321	326/326	261/261	228/228	265/265	239/239	152/152	302/302	272/272	214/214	194/194	259/259	208/208	270/270	13.8	68.1	3	8	19	90	12	3	37	1.43239
534	153514	RUS	287/287	220/220	132/132	191/191	335/335	363/363	357/357	284/284	236/236	222/222	224/224	183/183	266/266	263/263	239/239	349/349	124/124	144/144	450/450	177/177	205/205	261/261	321/321	334/334	326/326	261/261	223/223	265/265	239/239	158/158	302/302	272/272	214/214	186/186	259/259	208/208	270/270	27.7	72.6	4	12	25	103	19	6	58	1.7507
535	153540	RUS	287/287	220/220	132/132	191/191	335/335	363/363	357/357	284/284	236/236	222/222	226/226	183/183	266/266	263/263	239/239	349/349	124/124	144/144	450/457	177/177	198/198	261/261	321/321	331/331	326/326	261/261	228/228	265/265	239/239	158/158	302/302	272/272	214/214	186/186	259/259	208/208	270/270	26.6	82.3	3	7	19	93	17	5	47	1.43239
536	199334	RUS	287/287	210/210	132/132	191/191	335/335	363/363	357/357	284/284	236/236	222/222	224/224	183/183	266/266	263/263	239/239	349/349	124/124	144/144	450/450	177/177	198/198	269/269	321/321	331/331	326/326	261/261	234/234	265/265	239/239	152/152	302/302	272/272	214/214	186/186	259/259	208/208	270/270	12.1	67.4	3	5	25	88	21	4	37	1.30507
537	153512	RUS	287/287	220/220	132/132	191/191	335/335	355/355	357/357	284/284	236/236	214/214	224/224	183/183	266/266	263/263	239/239	349/349	124/124	144/144	450/450	177/177	198/198	261/261	321/321	313/313	326/326	261/261	228/228	265/265	239/239	152/152	302/302	272/272	214/214	186/186	259/259	208/208	270/270	6.1	67.4
538	197013	RUS	287/287	220/220	132/132	191/191	335/335	363/363	346/346	291/291	236/236	222/222	224/224	183/183	266/266	263/263	239/239	349/349	124/124	144/144	420/420	177/177	198/198	261/261	337/337	321/321	326/326	261/261	228/228	265/265	234/234	152/152	302/302	272/272	214/214	194/194	259/259	208/208	270/270	19.5	68.3
539	153511	RUS	287/287	220/220	132/132	191/191	335/335	363/363	357/357	284/284	236/236	222/222	224/224	183/183	266/266	263/263	239/239	349/349	124/124	144/144	450/450	177/177	198/198	261/261	321/321	331/334	313/313	261/261	234/234	265/265	239/239	158/158	302/302	272/272	214/214	186/186	259/259	208/208	270/270	10.4	65.6
540	153524	RUS	287/287	220/220	132/132	191/191	335/335	363/363	357/357	284/284	236/236	222/222	224/224	183/183	266/266	263/263	239/239	349/349	124/124	144/144	450/450	177/177	198/198	261/261	332/332	334/334	326/326	269/269	228/228	259/259	239/239	152/152	302/302	272/291	214/214	194/194	259/259	208/208	270/270	6.9	0	3	7	19	103	13	5	37	1.43239
541	153516	RUS	287/287	220/220	132/132	191/191	335/335	363/363	357/357	284/284	236/236	222/222	224/224	183/183	266/266	263/263	239/239	349/349	124/124	144/144	450/450	177/177	198/198	261/261	321/321	334/334	313/313	261/261	228/228	265/265	239/239	158/158	302/302	261/272	214/214	186/186	259/259	208/208	270/270	13.4	64.2
542	153532	RUS	287/287	220/220	132/132	191/191	335/335	363/363	357/357	284/284	236/236	222/222	224/224	183/183	266/266	263/263	239/239	349/349	124/124	144/144	450/450	177/177	198/198	269/269	321/321	334/334	326/326	261/261	223/223	265/265	239/239	158/158	302/302	272/272	214/214	207/207	259/259	208/208	270/270	3.2	0	3	6	19	93	11	3	32	1.24141
543	199335	RUS	287/287	220/220	132/132	191/191	335/335	363/363	357/357	284/284	236/236	222/222	224/224	183/183	266/266	263/263	239/239	349/349	124/124	144/144	450/450	177/177	198/198	269/269	321/321	338/338	326/326	261/261	223/223	265/265	239/239	158/158	302/302	272/272	214/214	186/186	259/259	208/208	270/270	9.3	59.4
544	153553	RUS	278/278	220/220	132/132	191/191	335/335	363/363	357/357	284/284	236/236	222/222	224/224	183/183	266/266	263/263	239/239	349/349	124/124	144/144	450/450	177/177	198/198	261/261	332/332	334/334	326/326	261/261	223/223	265/265	239/239	152/152	302/302	272/272	214/214	181/181	259/259	208/208	270/270	22.1	105.9	3	7	27	93	16	4	52	1.43239
545	196975	RUS	287/287	220/220	132/132	191/191	335/335	363/363	357/357	291/291	236/236	222/222	224/224	183/183	266/266	263/263	239/239	349/349	124/124	144/144	450/450	177/177	198/198	261/261	332/332	321/321	326/326	261/261	228/228	265/265	239/239	152/152	302/302	272/272	214/214	194/194	259/259	208/208	270/270	8.1	67.4	3	8	33	90	37	11	107	3.11944
546	197002	RUS	287/287	220/220	132/132	191/191	335/335	363/363	357/357	291/291	236/236	222/222	224/224	183/183	266/266	263/263	239/239	349/349	124/124	144/144	442/442	172/172	205/205	261/261	311/311	331/331	326/326	261/261	223/223	265/265	246/246	158/158	302/302	272/272	214/214	194/194	259/259	208/208	270/270	12.4	60.7
547	196985	RUS	287/287	220/220	132/132	191/191	335/335	363/363	357/357	291/291	236/236	222/222	224/224	183/183	266/266	263/263	239/239	349/349	124/124	144/144	457/457	177/177	205/205	261/261	337/337	321/331	326/326	261/261	223/223	257/257	220/220	158/158	302/302	272/272	214/214	194/194	259/259	208/208	270/270	8.4	63.8	3	7	19	93	16	3	38	1.11408
548	199341	RUS	278/278	220/220	132/132	191/191	335/335	363/363	357/357	284/284	236/236	222/222	224/224	183/183	266/266	263/263	239/239	349/349	124/124	144/144	450/450	177/177	198/198	269/269	321/321	331/331	326/326	369/369	220/220	265/265	239/239	158/158	302/302	272/272	214/214	186/186	259/259	208/208	270/270	7.7	71.2	3	7	19	88	23	7.5	37	1.30507
549	196987	RUS	287/287	220/220	132/132	191/191	335/335	363/363	357/357	291/291	236/236	222/222	224/224	183/183	266/266	263/263	239/239	349/349	124/124	144/144	450/450	177/177	198/198	261/261	332/332	321/321	332/332	261/261	223/223	265/265	239/239	152/152	302/302	272/272	214/214	194/194	259/259	208/208	270/270	10.8	59.3
550	197000	RUS	287/287	220/220	132/132	191/191	335/335	363/363	357/357	291/291	236/236	222/222	224/224	183/183	266/266	263/263	239/239	349/349	124/124	144/144	450/450	177/177	198/198	261/261	337/337	321/321	326/326	261/261	228/228	265/265	239/239	158/158	302/302	272/272	214/214	194/194	259/259	208/208	270/270	14.5	58.5	3	8	19	90	17	3.5	32	1.17775
551	153542	RUS	287/287	220/220	132/132	187/187	335/335	363/363	357/357	284/284	236/236	222/222	224/224	183/183	266/266	263/263	239/239	349/349	124/124	144/144	450/450	177/177	193/193	261/261	313/313	331/331	326/326	261/261	223/223	257/257	234/234	152/152	302/302	272/272	214/214	186/186	259/259	208/208	270/270	37.6	77	3	4	25	93	16	2	42	1.11408
552	199340	RUS	287/287	220/220	132/132	191/191	335/335	363/363	357/357	284/284	236/236	222/222	224/224	183/183	266/266	263/263	239/239	349/349	124/124	144/144	450/450	177/177	198/198	269/269	321/321	331/331	326/326	261/261	242/242	265/265	239/239	158/158	302/302	272/272	214/214	186/186	259/259	208/208	270/270	10.2	69.1
553	197012	RUS	287/287	220/220	132/132	191/191	335/335	363/363	357/357	291/291	227/227	222/222	224/224	183/183	266/266	263/263	239/239	349/349	124/124	144/144	442/442	177/177	205/205	261/261	349/349	321/331	326/326	261/261	234/234	265/265	239/239	158/158	302/302	272/272	214/214	194/194	259/259	208/208	270/270	12.9	64.4
554	153513	RUS	297/297	220/220	128/128	191/191	335/335	363/363	357/357	284/284	236/236	222/222	224/224	183/183	266/266	263/263	239/239	349/349	124/124	144/144	450/450	177/177	198/198	261/261	321/321	331/334	326/326	261/261	228/228	265/265	239/239	158/158	302/302	272/272	214/214	194/194	259/259	208/208	270/270	16.3	70.3	3	11	19	103	20	5	40	1.68704
555	199329	RUS	278/278	220/220	132/132	191/191	335/335	363/363	357/357	291/291	236/236	222/222	224/224	183/183	266/266	263/263	239/239	349/349	124/124	144/144	450/450	177/177	198/198	269/269	344/344	313/313	326/326	369/369	228/228	259/259	239/239	152/152	302/302	272/272	214/214	186/186	259/259	208/208	270/270	8.8	63.2
556	199336	RUS	287/287	220/220	132/132	191/191	335/335	363/363	357/357	284/284	236/236	222/222	224/224	183/183	266/266	263/263	239/239	349/349	124/124	144/144	450/450	177/177	198/198	269/269	321/321	331/331	326/326	369/369	228/228	270/270	239/239	158/158	302/302	272/272	214/214	181/181	259/259	208/208	270/270	10.7	91.9	4	5	19	88	20	3	58	1.62338
557	270262	RUS	297/297	226/226	132/132	191/191	327/327	363/363	357/357	291/291	236/236	222/222	226/226	183/183	266/266	263/263	239/239	349/349	124/124	144/144	450/450	177/177	198/198	269/269	321/321	331/331	332/332	261/261	228/228	265/265	239/239	158/158	302/302	272/272	214/214	186/186	259/259	208/208	270/270	4.3	70.3	3	7	19	100	21	4	53	1.7507
558	153515	RUS	297/297	220/220	132/132	191/191	335/335	363/363	357/357	284/284	236/236	222/222	224/224	183/183	266/266	263/263	239/239	349/349	124/124	144/144	450/450	177/177	198/198	261/261	321/321	331/331	313/313	269/269	223/223	265/265	239/239	158/158	302/302	272/272	214/214	186/186	259/259	208/208	270/270	6.8	62
559	153525	RUS	278/278	220/220	132/132	191/191	335/335	363/363	357/357	284/284	236/236	222/222	224/224	183/183	266/266	263/263	239/239	349/349	124/124	144/144	450/450	177/177	198/198	261/261	313/313	321/321	326/326	261/261	223/223	265/287	239/239	158/158	302/302	272/272	214/214	186/186	259/259	208/208	270/270	7.1	0
560	199328	RUS	278/278	220/220	132/132	191/191	335/335	363/363	357/357	291/291	236/236	222/222	224/224	183/183	266/266	263/263	239/239	349/349	124/124	144/144	450/450	177/177	198/198	269/269	332/332	321/321	326/326	261/261	242/242	270/270	239/239	158/158	295/295	272/272	214/214	186/186	259/259	208/208	270/270	7.6	70.8
561	199339	RUS	297/297	220/220	132/132	191/191	335/335	363/363	357/357	284/284	236/236	222/222	224/224	183/183	266/266	263/263	239/239	349/349	124/124	144/144	450/450	177/177	198/198	269/269	321/321	331/331	326/326	261/261	228/228	265/265	239/239	158/158	302/302	272/272	214/214	186/186	259/259	208/208	270/270	7.1	64.4
562	199327	RUS	278/278	220/220	132/132	191/191	335/335	363/363	357/357	291/291	236/236	222/222	224/224	183/183	266/266	263/263	239/239	349/349	124/124	144/144	450/450	177/177	198/198	269/269	337/337	321/321	326/326	247/247	220/220	265/265	239/239	158/158	302/302	272/272	214/214	207/207	259/259	208/208	270/270	8.8	63.9
563	199343	UKR	287/287	220/220	132/132	191/191	335/335	363/363	357/357	284/284	236/236	222/222	224/224	183/183	266/266	263/263	239/239	349/349	124/124	144/144	450/450	177/177	198/198	261/261	321/321	331/338	326/326	261/261	242/242	240/240	239/239	152/152	302/302	272/272	214/214	186/186	259/259	208/208	270/270	29.1	68.9	3	7	19	103	22	3	42	1.43239
564	199344	UKR	287/287	220/220	132/132	191/191	335/335	363/363	357/357	284/284	236/236	222/222	224/224	183/183	266/266	263/263	239/239	349/349	124/124	144/144	450/450	177/177	198/198	261/261	321/321	331/331	326/326	261/261	228/228	265/265	239/239	152/152	302/302	272/272	214/214	186/186	259/259	208/208	270/270	5.3	107.5
565	197022	UKR	287/287	220/220	132/132	191/191	335/335	363/363	357/357	291/291	236/236	222/222	224/224	183/183	266/266	263/263	239/239	349/349	124/124	144/144	450/450	177/177	198/198	261/261	349/349	302/302	326/326	261/261	220/220	265/265	239/239	158/158	302/302	272/272	214/214	194/194	259/259	208/208	270/270	9.3	63.3
566	197021	UKR	287/287	220/220	132/132	191/191	335/335	363/363	357/357	291/291	236/236	222/222	224/224	183/183	266/266	263/263	239/239	349/349	124/124	144/144	420/420	177/177	198/198	261/261	321/321	321/321	326/326	261/261	223/223	265/265	239/239	158/158	302/302	272/272	214/214	194/194	259/259	208/208	270/270	18.6	58.5
567	199345	UKR	287/287	220/220	132/132	191/191	335/335	363/363	357/357	284/284	236/236	222/222	224/224	183/183	266/266	263/263	239/239	349/349	124/124	144/144	450/450	177/177	198/198	269/269	321/321	334/338	326/326	261/261	234/234	265/265	239/239	152/152	302/302	272/272	214/214	186/186	259/259	208/208	270/270	16.7	69.4
568	197019	UKR	287/287	220/220	132/132	191/191	335/335	363/363	357/357	291/291	236/236	222/222	224/224	183/183	266/266	263/263	239/239	349/349	124/124	144/144	450/450	177/177	198/198	261/261	332/332	331/331	326/326	261/261	228/228	265/265	239/239	158/158	302/302	272/272	214/214	194/194	259/259	208/208	270/270	10.1	11.8
569	288822	UKR	287/287	217/217	128/128	191/191	314/314	363/363	357/357	291/291	236/236	214/214	216/216	183/183	266/266	260/260	239/239	349/349	124/124	144/144	450/450	177/177	198/198	269/269	332/332	331/331	332/332	261/261	228/228	257/257	239/239	163/163	302/302	272/272	214/214	186/186	259/259	208/208	270/270	7.1	61.4
570	197020	UKR	287/287	220/220	132/132	187/187	335/335	363/363	346/346	291/291	236/236	222/222	224/224	183/183	266/266	263/263	239/239	349/349	118/118	144/144	442/442	172/172	193/193	261/261	332/332	313/313	313/313	261/261	228/228	240/265	220/220	158/158	302/302	261/261	214/214	186/186	259/259	208/208	263/263	28.5	69.1
571	250271	CSK	287/287	226/226	132/132	191/191	335/335	363/363	357/357	291/291	236/236	222/222	224/224	183/183	266/266	260/260	239/239	349/349	124/124	144/144	450/450	177/177	198/198	261/261	321/321	321/321	326/326	261/261	220/220	265/265	239/239	158/158	302/302	272/272	214/214	186/186	259/259	208/208	270/270	13.7	66.5
572	199346	FRA	287/287	220/220	132/132	191/191	335/335	363/363	357/357	284/284	236/236	222/222	224/224	183/183	266/266	263/263	239/239	349/349	124/124	144/144	450/450	177/177	198/198	255/255	321/321	313/313	326/326	261/261	220/220	265/265	239/239	152/152	302/302	272/272	214/214	186/186	259/259	208/208	270/270	7.3	68.2
573	204283	BOL	278/278	220/220	132/132	191/191	335/335	363/363	357/357	284/284	236/236	222/222	224/224	183/183	266/266	263/263	239/239	349/349	124/124	144/144	450/450	177/177	198/198	269/269	321/321	334/334	326/326	261/261	234/234	270/270	239/239	152/152	302/302	272/272	214/214	194/194	259/259	208/208	270/270	9.3	95.3	3	10	25	103	21	5	62	1.94169
574	204269	BOL	278/278	220/220	132/132	191/191	335/335	363/363	357/357	284/284	236/236	222/222	224/224	183/183	266/266	263/263	239/239	349/349	124/124	144/144	450/450	177/177	198/198	269/269	321/321	334/334	326/326	261/261	223/223	265/265	239/239	152/152	302/302	272/272	214/214	186/186	259/259	208/208	270/270	7.1	103.8	3	9	25	103	24	6	62	1.65521
575	204312	-	287/287	220/220	132/132	191/191	335/335	363/363	357/357	284/284	236/236	222/222	224/224	183/183	266/266	263/263	239/239	349/349	124/124	144/144	450/450	177/177	198/198	269/269	321/321	331/331	326/326	261/261	228/228	265/265	239/239	158/158	302/302	272/272	214/214	186/186	259/259	208/208	270/270	6.8	65	3	7	19	88	14	3.5	32	1.43239
576	209057	-	287/287	220/220	132/132	191/191	335/335	363/363	357/357	291/291	236/236	222/222	224/224	183/183	266/266	263/263	239/239	349/349	124/124	144/144	450/450	177/177	198/198	269/269	321/321	331/331	326/326	261/261	223/223	265/265	234/234	158/158	302/302	272/272	214/214	186/186	259/259	199/199	270/270	10.4	65.3	3	11	30	82	30	7	102	2.80113
577	270318	-	287/287	220/220	128/128	191/191	306/306	363/363	357/357	291/291	227/227	214/214	216/216	183/183	266/266	260/260	239/239	342/342	124/124	144/144	460/460	177/177	198/198	269/269	321/321	338/338	332/332	281/281	228/228	259/259	239/239	158/158	302/302	272/272	214/214	186/186	259/259	208/208	270/270	10.9	67.7	3	9	19	93	17	7	38	1.11408
578	264168	-	297/297	226/226	132/132	191/191	327/327	363/363	357/357	291/291	236/236	222/222	221/221	183/183	254/254	263/263	239/239	349/349	124/124	144/144	450/450	177/177	198/198	269/269	313/313	331/331	332/332	261/261	228/228	265/265	239/239	158/158	302/302	272/272	214/214	186/186	259/259	208/208	263/263	6.7	65.1	3	12	19	102	18	5	43	1.43239
