# Supplementary material for: Phylogeography and Antioxidant Activity of Proso Millet (Panicum miliaceum L.)
Source: Plants (Basel). 2021 Oct 5;10(10):2112. doi: 10.3390/plants10102112 (PMC8537217; doi:10.3390/plants10102112)
Supplement: Supplementary file 1 [file plants-10-02112-s001.zip › Supplementary dataset 2. Allele size and frequency.xlsx]

## Sheet: Sheet1
Marker	Allele size	Count	Freq	Variance	SD
31	278	60	0.0519031	8.5137e-05	0.00922697
31	287	688	0.595156	0.000416861	0.0204172
31	297	408	0.352941	0.00039511	0.0198774
67	210	12	0.0103806	1.77731e-05	0.00421582
67	214	14	0.0121107	2.06991e-05	0.00454962
67	217	20	0.017301	2.94147e-05	0.00542353
67	220	1060	0.916955	0.000131745	0.011478
67	226	50	0.0432526	7.15948e-05	0.00846137
70	0	4	0.00346021	5.9658e-06	0.0024425
70	123	6	0.00519031	8.93317e-06	0.00298884
70	128	64	0.0553633	9.04814e-05	0.00951217
70	132	1082	0.935986	0.000103661	0.0101814
71	187	22	0.0190311	3.22992e-05	0.00568324
71	191	1122	0.970588	4.93888e-05	0.00702771
71	197	12	0.0103806	1.77731e-05	0.00421582
82	306	22	0.0190311	3.22992e-05	0.00568324
82	314	14	0.0121107	2.06991e-05	0.00454962
82	319	12	0.0103806	1.77731e-05	0.00421582
82	327	70	0.0605536	9.84202e-05	0.0099207
82	335	1036	0.896194	0.000160952	0.0126867
82	346	2	0.0017301	2.98808e-06	0.00172861
85	355	30	0.0259516	4.37337e-05	0.00661315
85	363	1120	0.968858	5.22008e-05	0.00722501
85	372	6	0.00519031	8.93317e-06	0.00298884
86	346	36	0.0311419	5.22008e-05	0.00722501
86	357	1120	0.968858	5.22008e-05	0.00722501
92	284	178	0.153979	0.00022538	0.0150127
92	291	960	0.83045	0.000243604	0.0156078
92	297	18	0.0155709	2.65199e-05	0.00514974
100	227	14	0.0121107	2.06991e-05	0.00454962
100	232	58	0.050173	8.24493e-05	0.00908016
100	236	1074	0.929066	0.000114018	0.0106779
100	246	10	0.00865052	1.48368e-05	0.00385186
109	202	8	0.00692042	1.18902e-05	0.00344821
109	214	68	0.0588235	9.57843e-05	0.00978695
109	222	1080	0.934256	0.000106266	0.0103085
120	211	14	0.0121107	2.06991e-05	0.00454962
120	216	38	0.032872	5.50024e-05	0.00741636
120	221	18	0.0155709	2.65199e-05	0.00514974
120	224	966	0.83564	0.000237622	0.015415
120	226	120	0.103806	0.000160952	0.0126867
121	177	18	0.0155709	2.65199e-05	0.00514974
121	183	1138	0.984429	2.65199e-05	0.00514974
127	254	8	0.00692042	1.18902e-05	0.00344821
127	258	22	0.0190311	3.22992e-05	0.00568324
127	266	1126	0.974048	4.37337e-05	0.00661315
128	260	114	0.0986159	0.00015379	0.0124012
128	263	1040	0.899654	0.000156188	0.0124975
128	280	2	0.0017301	2.98808e-06	0.00172861
129	233	28	0.0242215	4.08906e-05	0.00639458
129	239	1106	0.956747	7.15948e-05	0.00846137
129	242	22	0.0190311	3.22992e-05	0.00568324
131	0	2	0.0017301	2.98808e-06	0.00172861
131	337	12	0.0103806	1.77731e-05	0.00421582
131	342	10	0.00865052	1.48368e-05	0.00385186
131	349	1124	0.972318	4.65664e-05	0.00682396
131	352	8	0.00692042	1.18902e-05	0.00344821
142	118	14	0.0121107	2.06991e-05	0.00454962
142	124	1134	0.980969	3.22992e-05	0.00568324
142	128	8	0.00692042	1.18902e-05	0.00344821
143	133	4	0.00346021	5.9658e-06	0.0024425
143	138	8	0.00692042	1.18902e-05	0.00344821
143	144	1140	0.986159	2.36146e-05	0.00485949
143	148	2	0.0017301	2.98808e-06	0.00172861
143	160	2	0.0017301	2.98808e-06	0.00172861
144	420	8	0.00692042	1.18902e-05	0.00344821
144	442	20	0.017301	2.94147e-05	0.00542353
144	450	1083	0.936851	0.000101606	0.01008
144	457	21	0.0181661	3.011e-05	0.00548725
144	460	12	0.0103806	1.77731e-05	0.00421582
144	466	8	0.00692042	1.18902e-05	0.00344821
144	471	4	0.00346021	5.9658e-06	0.0024425
146	167	6	0.00519031	8.93317e-06	0.00298884
146	172	10	0.00865052	1.48368e-05	0.00385186
146	177	1138	0.984429	2.65199e-05	0.00514974
146	183	2	0.0017301	2.98808e-06	0.00172861
182	193	28	0.0242215	4.08906e-05	0.00639458
182	198	1100	0.951557	7.97512e-05	0.00893035
182	205	28	0.0242215	4.08906e-05	0.00639458
195	255	24	0.0207612	3.51734e-05	0.00593072
195	261	902	0.780277	0.000296617	0.0172226
195	269	230	0.198962	0.000275737	0.0166053
203	311	20	0.017301	2.94147e-05	0.00542353
203	313	18	0.0155709	2.65199e-05	0.00514974
203	321	630	0.544983	0.000429025	0.0207129
203	332	396	0.342561	0.000389642	0.0197393
203	337	65	0.0562284	9.10627e-05	0.00954268
203	344	16	0.0138408	2.36146e-05	0.00485949
203	349	11	0.00951557	1.5558e-05	0.00394436
232	302	27	0.0233564	3.57236e-05	0.00597692
232	313	189	0.163495	0.000225392	0.015013
232	321	640	0.553633	0.000411086	0.0202753
232	331	196	0.16955	0.000230134	0.0151702
232	334	58	0.050173	7.79594e-05	0.00882946
232	338	46	0.0397924	5.86223e-05	0.00765652
331	309	10	0.00865052	1.48368e-05	0.00385186
331	313	56	0.0484429	7.97512e-05	0.00893035
331	326	982	0.849481	0.000221216	0.0148733
331	332	108	0.0934256	0.000146535	0.0121052
357	247	32	0.0276817	4.50698e-05	0.0067134
357	261	1062	0.918685	0.000127747	0.0113025
357	269	48	0.0415225	6.73587e-05	0.00820723
357	281	6	0.00519031	8.93317e-06	0.00298884
357	369	8	0.00692042	1.18902e-05	0.00344821
365	-	6	0.00519031	8.93317e-06	0.00298884
365	220	162	0.140138	0.000208477	0.0144387
365	223	290	0.250865	0.000325141	0.0180317
365	228	438	0.378893	0.000407151	0.020178
365	234	232	0.200692	0.000277534	0.0166594
365	242	26	0.0224913	3.80372e-05	0.00616743
365	751	2	0.0017301	2.98808e-06	0.00172861
384	240	13	0.0112457	1.69924e-05	0.00412219
384	257	35	0.0302768	4.85511e-05	0.00696786
384	259	26	0.0224913	3.80372e-05	0.00616743
384	265	1015	0.878028	0.000181544	0.0134738
384	270	62	0.0536332	8.78144e-05	0.00937093
384	287	5	0.00432526	6.70247e-06	0.00258891
386	220	10	0.00865052	1.48368e-05	0.00385186
386	234	25	0.0216263	3.58583e-05	0.00598818
386	239	1117	0.966263	5.56511e-05	0.00745996
386	246	2	0.0017301	2.98808e-06	0.00172861
386	262	1	0.000865052	7.4702e-07	0.000864303
386	273	1	0.000865052	7.4702e-07	0.000864303
394	152	496	0.429066	0.000423821	0.0205869
394	158	628	0.543253	0.000429289	0.0207193
394	163	31	0.0268166	4.4403e-05	0.00666356
394	180	1	0.000865052	7.4702e-07	0.000864303
404	-	6	0.00519031	8.93317e-06	0.00298884
404	284	2	0.0017301	2.98808e-06	0.00172861
404	295	31	0.0268166	4.4403e-05	0.00666356
404	302	1117	0.966263	5.56511e-05	0.00745996
409	261	35	0.0302768	4.85511e-05	0.00696786
409	272	1118	0.967128	5.05125e-05	0.00710722
409	291	3	0.00259516	2.23329e-06	0.00149442
420	202	15	0.0129758	1.84166e-05	0.00429145
420	214	1139	0.985294	2.28236e-05	0.00477741
420	264	2	0.0017301	1.49145e-06	0.00122125
430	181	106	0.0916955	0.000144096	0.012004
430	186	760	0.657439	0.000389642	0.0197393
430	194	282	0.243945	0.000319093	0.0178632
430	207	8	0.00692042	1.18902e-05	0.00344821
448	237	14	0.0121107	2.06991e-05	0.00454962
448	248	4	0.00346021	5.9658e-06	0.0024425
448	259	1138	0.984429	2.65199e-05	0.00514974
458	186	5	0.00432526	6.70247e-06	0.00258891
458	199	16	0.0138408	2.36146e-05	0.00485949
458	208	1134	0.980969	3.08026e-05	0.00555001
458	279	1	0.000865052	7.4702e-07	0.000864303
460	255	9	0.00778547	1.26165e-05	0.00355197
460	263	23	0.0198962	3.29893e-05	0.00574363
460	270	1124	0.972318	4.50698e-05	0.0067134
