# Supplementary material for: Phylogeography and Antioxidant Activity of Proso Millet (Panicum miliaceum L.)
Source: Plants (Basel). 2021 Oct 5;10(10):2112. doi: 10.3390/plants10102112 (PMC8537217; doi:10.3390/plants10102112)
Supplement: Supplementary file 1 [file plants-10-02112-s001.zip › Supplementary dataset 3. Effective population size and migration rate results.xlsx]

## Sheet: Custer 1
Parameter	0.025	0.25	Mode	0.75	0.975	Median	Mean			Parameter	Mean
Q(KOR)	0.0218	0.02453	0.0263	0.0282	0.0322	0.02677	0.02684			M(THA)->(KOR)	256.662
Q(THA)	0.0394	0.0454	0.04697	0.04767	0.04833	0.04557	0.04482			M(KOR)->(THA)	386.415	*
Q(IND)	0.00653	0.00713	0.00737	0.0074	0.0074	0.00737	0.00814			M(IND)->(KOR)	212.822
Q(RUS)	0.03807	0.04047	0.04283	0.0438	0.04793	0.04277	0.04283			M(KOR)->(IND)	440.625	*
M(THA)->(KOR)	238.667	249.333	255	261.333	275.333	257	256.662			M(RUS)->(KOR)	272.424
M(IND)->(KOR)	204	212	216.333	216.667	216.667	213.667	212.822			M(KOR)->(RUS)	400.051	*
M(RUS)->(KOR)	274.667	274.667	275.667	280.667	292.667	281	272.424			M(IND)->(THA)	427.911
M(KOR)->(THA)	364.667	370.667	379.667	390	412	385	386.415			M(THA)->(IND)	441.713	*
M(IND)->(THA)	390.667	416	422.333	443.333	460.667	428.333	427.911			M(RUS)->(THA)	446.46	*
M(RUS)->(THA)	415.333	436	447	458	477.333	447.667	446.46			M(THA)->(RUS)	375.057
M(KOR)->(IND)	417.333	417.333	425	430	466.667	440.333	440.625			M(RUS)->(IND)	457.771
M(THA)->(IND)	427.333	438.667	443	443.333	443.333	441	441.713			M(IND)->(RUS)	471.135	*
M(RUS)->(IND)	439.333	452	456.333	466.667	472.667	458.333	457.771
M(KOR)->(RUS)	369.333	384.667	393.667	403.333	427.333	397	400.051
M(THA)->(RUS)	344	352.667	364.333	374.667	406.667	370.333	375.057
M(IND)->(RUS)	461.333	467.333	471	475.333	480	471.667	471.135

## Sheet: Custer 2
Parameter	0.025	0.25	Mode	0.75	0.975	Median	Mean			Parameter	Mean		Parameter	Mean
Q(KOR)	0.04547	0.04707	0.04757	0.04793	0.04833	0.04737	0.04714			M(CHN)->(KOR)	457.053	*	M(KOR)->(CHN)	444.833
Q(CHN)	0.002	0.00213	0.00237	0.0024	0.0024	0.02697	0.0183			M(MNG)->(KOR)	442.077		M(KOR)->(IND)	382.145
Q(MNG)	0.0002	0.00047	0.00077	0.0008	0.0008	0.0329	0.03016			M(UZB)->(KOR)	455.651	*	M(KOR)->(MNG)	442.723	*
Q(UZB)	0.00093	0.0016	0.0021	0.00213	0.0024	0.00217	0.01681			M(THA)->(KOR)	404.412		M(KOR)->(RUS)	443.899	*
Q(THA)	0.02067	0.02147	0.02243	0.02353	0.02533	0.0341	0.03247			M(IND)->(KOR)	442.04	*	M(KOR)->(THA)	462.474	*
Q(IND)	0	0.00047	0.00063	0.00067	0.00067	0.00063	0.00071			M(RUS)->(KOR)	417.227		M(KOR)->(UZB)	455.3
Q(RUS)	0.00107	0.0014	0.00177	0.0018	0.002	0.0327	0.0246			M(KOR)->(CHN)	444.833		M(CHN)->(IND)	458.463	*
M(CHN)->(KOR)	456.667	456.667	457.667	462.667	479.333	461	457.053			M(MNG)->(CHN)	455.68		M(CHN)->(KOR)	457.053	*
M(MNG)->(KOR)	452	452	453	464.667	477.333	453.667	442.077			M(UZB)->(CHN)	461.178	*	M(CHN)->(MNG)	464.06	*
M(UZB)->(KOR)	457.333	458.667	464.333	476	480	462.333	455.651			M(THA)->(CHN)	459.011	*	M(CHN)->(RUS)	419.781
M(THA)->(KOR)	374.667	384.667	395	403.333	446.667	403.667	404.412			M(IND)->(CHN)	450.024		M(CHN)->(THA)	443.723
M(IND)->(KOR)	414	436.667	443	450.667	465.333	444.333	442.04			M(RUS)->(CHN)	428.669	*	M(CHN)->(UZB)	433.453
M(RUS)->(KOR)	376.667	382.667	394.333	416.667	471.333	411	417.227			M(KOR)->(MNG)	442.723	*	M(MNG)->(CHN)	455.68
M(KOR)->(CHN)	434.667	438	444.333	448.667	456.667	445.667	444.833			M(CHN)->(MNG)	464.06	*	M(MNG)->(IND)	455.457
M(MNG)->(CHN)	433.333	451.333	458.333	466	478	457	455.68			M(UZB)->(MNG)	469.152	*	M(MNG)->(KOR)	442.077
M(UZB)->(CHN)	448	452.667	457.667	464	475.333	461	461.178			M(THA)->(MNG)	448.971	*	M(MNG)->(RUS)	453.893	*
M(THA)->(CHN)	426.667	459.333	472.333	476.667	480.667	462.333	459.011			M(IND)->(MNG)	477.524	*	M(MNG)->(THA)	421.257
M(IND)->(CHN)	427.333	451.333	465	465.333	465.333	453	450.024			M(RUS)->(MNG)	428.389		M(MNG)->(UZB)	402.305
M(RUS)->(CHN)	401.333	425.333	433.667	439.333	449.333	431	428.669			M(KOR)->(UZB)	455.3		M(UZB)->(CHN)	461.178	*
M(KOR)->(MNG)	432.667	432.667	435	440.667	465.333	441	442.723			M(CHN)->(UZB)	433.453		M(UZB)->(IND)	409.325
M(CHN)->(MNG)	440	462	470.333	476.667	481.333	466.333	464.06			M(MNG)->(UZB)	402.305		M(UZB)->(KOR)	455.651	*
M(UZB)->(MNG)	450	468	473.667	477.333	482	471.667	469.152			M(THA)->(UZB)	424.707		M(UZB)->(MNG)	469.152	*
M(THA)->(MNG)	440	448.667	456.333	456.667	456.667	451	448.971			M(IND)->(UZB)	430.109	*	M(UZB)->(RUS)	451.667	*
M(IND)->(MNG)	476.667	476.667	477.667	479.333	486	479.667	477.524			M(RUS)->(UZB)	428.533		M(UZB)->(THA)	446.481	*
M(RUS)->(MNG)	459.333	459.333	460.333	469.333	469.333	418.333	428.389			M(KOR)->(THA)	462.474	*	M(THA)->(CHN)	459.011	*
M(KOR)->(UZB)	420.667	454.667	475.667	478.667	482	459	455.3			M(CHN)->(THA)	443.723		M(THA)->(IND)	393.752
M(CHN)->(UZB)	429.333	429.333	430.333	437.333	478.667	435	433.453			M(MNG)->(THA)	421.257		M(THA)->(KOR)	404.412
M(MNG)->(UZB)	371.333	392.667	401.667	410	440	403	402.305			M(UZB)->(THA)	446.481	*	M(THA)->(MNG)	448.971	*
M(THA)->(UZB)	397.333	419.333	427.667	434.667	474	429.667	424.707			M(IND)->(THA)	469.884	*	M(THA)->(RUS)	458.18	*
M(IND)->(UZB)	421.333	428.667	434.333	438.667	439.333	431	430.109			M(RUS)->(THA)	437.635		M(THA)->(UZB)	424.707
M(RUS)->(UZB)	405.333	419.333	427	438	450.667	429	428.533			M(KOR)->(IND)	382.145		M(IND)->(CHN)	450.024
M(KOR)->(THA)	452	452	453	462.667	478.667	462.333	462.474			M(CHN)->(IND)	458.463	*	M(IND)->(KOR)	442.04	*
M(CHN)->(THA)	408	439.333	449.667	462	474	447.667	443.723			M(MNG)->(IND)	455.457		M(IND)->(MNG)	477.524	*
M(MNG)->(THA)	395.333	409.333	417	426	432.667	419	421.257			M(UZB)->(IND)	409.325		M(IND)->(RUS)	463.423	*
M(UZB)->(THA)	456.667	465.333	475	478	481.333	445	446.481			M(THA)->(IND)	393.752		M(IND)->(THA)	469.884	*
M(IND)->(THA)	458	466.667	475	476.667	482.667	471.667	469.884			M(RUS)->(IND)	366.307		M(IND)->(UZB)	430.109	*
M(RUS)->(THA)	414.667	425.333	433	439.333	469.333	435.667	437.635			M(KOR)->(RUS)	443.899	*	M(RUS)->(CHN)	428.669	*
M(KOR)->(IND)	351.333	365.333	379	386.667	420	379.667	382.145			M(CHN)->(RUS)	419.781		M(RUS)->(IND)	366.307
M(CHN)->(IND)	452	452	455	458.667	466.667	458.333	458.463			M(MNG)->(RUS)	453.893	*	M(RUS)->(KOR)	417.227
M(MNG)->(IND)	459.333	459.333	460.333	467.333	478	462.333	455.457			M(UZB)->(RUS)	451.667	*	M(RUS)->(MNG)	428.389
M(UZB)->(IND)	394	395.333	401	401.333	401.333	400.333	409.325			M(THA)->(RUS)	458.18	*	M(RUS)->(THA)	437.635
M(THA)->(IND)	401.333	401.333	402.333	412	438	405.667	393.752			M(IND)->(RUS)	463.423	*	M(RUS)->(UZB)	428.533
M(RUS)->(IND)	340.667	356	366.333	372.667	394	366.333	366.307
M(KOR)->(RUS)	411.333	435.333	449.667	458	472	445.667	443.899
M(CHN)->(RUS)	382	405.333	413.667	420	420	417	419.781
M(MNG)->(RUS)	419.333	454.667	472.333	477.333	479.333	458.333	453.893
M(UZB)->(RUS)	414	446.667	461	471.333	480.667	455	451.667
M(THA)->(RUS)	436.667	455.333	465	472.667	481.333	462.333	458.18
M(IND)->(RUS)	445.333	459.333	467.667	472	481.333	465.667	463.423

## Sheet: Custer 3
Parameter	0.025	0.25	Mode	0.75	0.975	Median	Mean		Parameter	Mean		Parameter	Mean
Q(KOR)	0.04087	0.0426	0.04343	0.04453	0.048	0.04377	0.04367		M(CHN)->(KOR)	363.351	*	M(KOR)->(AZE)	321.526
Q(CHN)	0.04053	0.0458	0.04683	0.0478	0.04827	0.04577	0.04451		M(UZB)->(KOR)	435.591	*	M(KOR)->(BOL)	379.073
Q(UZB)	0.0412	0.04233	0.0431	0.04447	0.0458	0.04403	0.04434		M(TJK)->(KOR)	373.742		M(KOR)->(CHN)	358.096
Q(TJK)	0.03653	0.0414	0.04217	0.04393	0.04553	0.04183	0.04138		M(IND)->(KOR)	409.936	*	M(KOR)->(FRA)	339.406
Q(IND)	0.04213	0.04667	0.0475	0.04793	0.04827	0.04703	0.04616		M(TUR)->(KOR)	372.613		M(KOR)->(IND)	389.151
Q(TUR)	0.044	0.04607	0.0469	0.04747	0.0482	0.0465	0.04452		M(AZE)->(KOR)	430.329	*	M(KOR)->(RUS)	309.359
Q(AZE)	0.04233	0.04347	0.04437	0.04507	0.0472	0.04457	0.04459		M(RUS)->(KOR)	370.943	*	M(KOR)->(TJK)	379.521	*
Q(RUS)	0.04653	0.04733	0.04763	0.04793	0.04833	0.04763	0.04756		M(UKR)->(KOR)	356.287		M(KOR)->(TUR)	388.534	*
Q(UKR)	0.04653	0.047	0.04757	0.0478	0.04853	0.04743	0.04671		M(FRA)->(KOR)	435.854	*	M(KOR)->(UKR)	401.731	*
Q(FRA)	0.04213	0.04393	0.0451	0.04567	0.04793	0.0449	0.04342		M(BOL)->(KOR)	415.408	*	M(KOR)->(UZB)	387.231
Q(BOL)	0.04033	0.04253	0.0435	0.04433	0.04833	0.0441	0.04433		M(KOR)->(CHN)	358.096		M(CHN)->(AZE)	325.053
M(CHN)->(KOR)	341.333	350.667	355.667	364	376	360.333	363.351		M(UZB)->(CHN)	351.471		M(CHN)->(BOL)	390.054
M(UZB)->(KOR)	423.333	424	429.667	435.333	454	435	435.591		M(TJK)->(CHN)	419.439	*	M(CHN)->(FRA)	367.858
M(TJK)->(KOR)	366	366	367	380	400.667	375.667	373.742		M(IND)->(CHN)	276.904		M(CHN)->(IND)	368.707	*
M(IND)->(KOR)	362	404.667	421.667	428.667	450	414.333	409.936		M(TUR)->(CHN)	427.659	*	M(CHN)->(KOR)	363.351	*
M(TUR)->(KOR)	368.667	376.667	383.667	389.333	399.333	379.667	372.613		M(AZE)->(CHN)	386.494	*	M(CHN)->(RUS)	322.428
M(AZE)->(KOR)	394.667	394.667	395.667	402	416.667	443	430.329		M(RUS)->(CHN)	322.734	*	M(CHN)->(TJK)	373.082
M(RUS)->(KOR)	334	346.667	362.333	363.333	363.333	361.667	370.943		M(UKR)->(CHN)	314.229		M(CHN)->(TUR)	356.793
M(UKR)->(KOR)	331.333	345.333	353	361.333	382.667	355.667	356.287		M(FRA)->(CHN)	369.124	*	M(CHN)->(UKR)	405.922	*
M(FRA)->(KOR)	404.667	430	440.333	446.667	462	438.333	435.854		M(BOL)->(CHN)	444.795	*	M(CHN)->(UZB)	388.364	*
M(BOL)->(KOR)	408	408	409	415.333	446.667	415	415.408		M(KOR)->(UZB)	387.231		M(UZB)->(AZE)	376.855
M(KOR)->(CHN)	344.667	344.667	349	355.333	382.667	355	358.096		M(CHN)->(UZB)	388.364	*	M(UZB)->(BOL)	321.954
M(UZB)->(CHN)	342	342	347.667	350.667	365.333	351	351.471		M(TJK)->(UZB)	365.816	*	M(UZB)->(CHN)	351.471
M(TJK)->(CHN)	391.333	391.333	392.333	398.667	435.333	409.667	419.439		M(IND)->(UZB)	446.917	*	M(UZB)->(FRA)	321.436
M(IND)->(CHN)	253.333	272	280.333	286	300.667	278.333	276.904		M(TUR)->(UZB)	403.018	*	M(UZB)->(IND)	376.887
M(TUR)->(CHN)	426.667	426.667	432.333	439.333	450.667	434.333	427.659		M(AZE)->(UZB)	418.478	*	M(UZB)->(KOR)	435.591	*
M(AZE)->(CHN)	348	348	351	352	352	381	386.494		M(RUS)->(UZB)	389.072	*	M(UZB)->(RUS)	256.545
M(RUS)->(CHN)	294	317.333	328.333	334	347.333	325	322.734		M(UKR)->(UZB)	334.748		M(UZB)->(TJK)	357.295
M(UKR)->(CHN)	304	304	306.333	311.333	327.333	311.667	314.229		M(FRA)->(UZB)	401.744	*	M(UZB)->(TUR)	358.263
M(FRA)->(CHN)	375.333	375.333	379	390	402	383	369.124		M(BOL)->(UZB)	397.647	*	M(UZB)->(UKR)	382.746	*
M(BOL)->(CHN)	433.333	433.333	434.333	443.333	462	443.667	444.795		M(KOR)->(TJK)	379.521	*	M(TJK)->(AZE)	369.647
M(KOR)->(UZB)	360.667	362.667	381	394.667	403.333	382.333	387.231		M(CHN)->(TJK)	373.082		M(TJK)->(BOL)	355.912
M(CHN)->(UZB)	350.667	350.667	351.667	352	352	382.333	388.364		M(UZB)->(TJK)	357.295		M(TJK)->(CHN)	419.439	*
M(TJK)->(UZB)	315.333	324.667	339	339.333	339.333	351	365.816		M(IND)->(TJK)	409.655	*	M(TJK)->(FRA)	333.888
M(IND)->(UZB)	440.667	440.667	441.667	451.333	473.333	450.333	446.917		M(TUR)->(TJK)	402.335		M(TJK)->(IND)	361.407
M(TUR)->(UZB)	376.667	396.667	403	410.667	426.667	404.333	403.018		M(AZE)->(TJK)	373.092	*	M(TJK)->(KOR)	373.742
M(AZE)->(UZB)	416.667	418	420.333	423.333	425.333	421.667	418.478		M(RUS)->(TJK)	364.846	*	M(TJK)->(RUS)	263.934
M(RUS)->(UZB)	347.333	380.667	398.333	406.667	426	391.667	389.072		M(UKR)->(TJK)	325.059		M(TJK)->(TUR)	406.315	*
M(UKR)->(UZB)	313.333	326.667	331	340	341.333	333.667	334.748		M(FRA)->(TJK)	375.269	*	M(TJK)->(UKR)	342.866	*
M(FRA)->(UZB)	378.667	398.667	409.667	415.333	425.333	405	401.744		M(BOL)->(TJK)	403.047	*	M(TJK)->(UZB)	365.816	*
M(BOL)->(UZB)	389.333	389.333	393.667	401.333	431.333	397.667	397.647		M(KOR)->(IND)	389.151		M(IND)->(AZE)	281.912
M(KOR)->(TJK)	378	392	398.333	406	419.333	385	379.521		M(CHN)->(IND)	368.707	*	M(IND)->(BOL)	315.709
M(CHN)->(TJK)	369.333	369.333	370.333	379.333	402	375	373.082		M(UZB)->(IND)	376.887		M(IND)->(CHN)	276.904
M(UZB)->(TJK)	339.333	352.667	358.333	364	379.333	359	357.295		M(TJK)->(IND)	361.407		M(IND)->(FRA)	381.263	*
M(IND)->(TJK)	383.333	401.333	407.667	416.667	440	410.333	409.655		M(TUR)->(IND)	405.283	*	M(IND)->(KOR)	409.936	*
M(TUR)->(TJK)	391.333	394.667	396.333	401.333	410.667	402.333	402.335		M(AZE)->(IND)	428.465	*	M(IND)->(RUS)	329.651	*
M(AZE)->(TJK)	343.333	366	377.667	386	400	375	373.092		M(RUS)->(IND)	316.941		M(IND)->(TJK)	409.655	*
M(RUS)->(TJK)	340	357.333	369	375.333	394.667	366.333	364.846		M(UKR)->(IND)	362.855		M(IND)->(TUR)	306.163
M(UKR)->(TJK)	302	313.333	321	328	352	323.667	325.059		M(FRA)->(IND)	365.425		M(IND)->(UKR)	417.136	*
M(FRA)->(TJK)	340	359.333	369.667	370	370	370.333	375.269		M(BOL)->(IND)	387.56	*	M(IND)->(UZB)	446.917	*
M(BOL)->(TJK)	384.667	400.667	413.667	423.333	440.667	410.333	403.047		M(KOR)->(TUR)	388.534	*	M(TUR)->(AZE)	448.466	*
M(KOR)->(IND)	397.333	397.333	398.333	411.333	426	399.667	389.151		M(CHN)->(TUR)	356.793		M(TUR)->(BOL)	353.29
M(CHN)->(IND)	346	360.667	369	373.333	386	369	368.707		M(UZB)->(TUR)	358.263		M(TUR)->(CHN)	427.659	*
M(UZB)->(IND)	342.667	377.333	388.333	395.333	406.667	379.667	376.887		M(TJK)->(TUR)	406.315	*	M(TUR)->(FRA)	351.885
M(TJK)->(IND)	343.333	355.333	361.667	368	378.667	362.333	361.407		M(IND)->(TUR)	306.163		M(TUR)->(IND)	405.283	*
M(TUR)->(IND)	374.667	404.667	417.667	422.667	432	407	405.283		M(AZE)->(TUR)	275.407		M(TUR)->(KOR)	372.613
M(AZE)->(IND)	431.333	431.333	432.333	440.667	452.667	437.667	428.465		M(RUS)->(TUR)	370.813	*	M(TUR)->(RUS)	344.23
M(RUS)->(IND)	309.333	309.333	310.333	316.667	332	316.333	316.941		M(UKR)->(TUR)	385.593	*	M(TUR)->(TJK)	402.335
M(UKR)->(IND)	339.333	356.667	367	372.667	386.667	364.333	362.855		M(FRA)->(TUR)	396.163	*	M(TUR)->(UKR)	379.413
M(FRA)->(IND)	346.667	346.667	347.667	355.333	398.667	366.333	365.425		M(BOL)->(TUR)	374.951	*	M(TUR)->(UZB)	403.018	*
M(BOL)->(IND)	352.667	356	364.333	368	368	388.333	387.56		M(KOR)->(AZE)	321.526		M(AZE)->(BOL)	428.858	*
M(KOR)->(TUR)	407.333	407.333	408.333	418.667	424	399.667	388.534		M(CHN)->(AZE)	325.053		M(AZE)->(CHN)	386.494	*
M(CHN)->(TUR)	322	346	353.667	367.333	387.333	357	356.793		M(UZB)->(AZE)	376.855		M(AZE)->(FRA)	452.395	*
M(UZB)->(TUR)	339.333	350	357	363.333	377.333	358.333	358.263		M(TJK)->(AZE)	369.647		M(AZE)->(IND)	428.465	*
M(TJK)->(TUR)	363.333	372.667	381	395.333	404	393.667	406.315		M(IND)->(AZE)	281.912		M(AZE)->(KOR)	430.329	*
M(IND)->(TUR)	304	312	321.667	322	322	309.667	306.163		M(TUR)->(AZE)	448.466	*	M(AZE)->(RUS)	309.225
M(AZE)->(TUR)	223.333	239.333	250.333	256.667	259.333	253	275.407		M(RUS)->(AZE)	322.143	*	M(AZE)->(TJK)	373.092	*
M(RUS)->(TUR)	342.667	371.333	377	381.333	401.333	371	370.813		M(UKR)->(AZE)	349.275	*	M(AZE)->(TUR)	275.407
M(UKR)->(TUR)	402	402	403	414.667	424.667	404.333	385.593		M(FRA)->(AZE)	405.616		M(AZE)->(UKR)	333.287
M(FRA)->(TUR)	390.667	390.667	391.667	398.667	426.667	397	396.163		M(BOL)->(AZE)	332.367		M(AZE)->(UZB)	418.478	*
M(BOL)->(TUR)	337.333	345.333	365	371.333	380.667	367	374.951		M(KOR)->(RUS)	309.359		M(RUS)->(AZE)	322.143	*
M(KOR)->(AZE)	288.667	311.333	321	329.333	347.333	321.667	321.526		M(CHN)->(RUS)	322.428		M(RUS)->(BOL)	308.358	*
M(CHN)->(AZE)	243.333	249.333	256.333	256.667	256.667	331.667	325.053		M(UZB)->(RUS)	256.545		M(RUS)->(CHN)	322.734	*
M(UZB)->(AZE)	348	374.667	385.667	394.667	403.333	381.667	376.855		M(TJK)->(RUS)	263.934		M(RUS)->(FRA)	393.5	*
M(TJK)->(AZE)	349.333	362	369	375.333	388	369.667	369.647		M(IND)->(RUS)	329.651	*	M(RUS)->(IND)	316.941
M(IND)->(AZE)	235.333	249.333	257.667	264.667	264.667	263	281.912		M(TUR)->(RUS)	344.23		M(RUS)->(KOR)	370.943	*
M(TUR)->(AZE)	438.667	438.667	439.667	443.333	443.333	456.333	448.466		M(AZE)->(RUS)	309.225		M(RUS)->(TJK)	364.846	*
M(RUS)->(AZE)	370	370	371	371.333	371.333	307.667	322.143		M(UKR)->(RUS)	315.372		M(RUS)->(TUR)	370.813	*
M(UKR)->(AZE)	400	400	401.667	404.667	404.667	392.333	349.275		M(FRA)->(RUS)	322.21		M(RUS)->(UKR)	349.019	*
M(FRA)->(AZE)	406	406	407	413.333	440.667	411	405.616		M(BOL)->(RUS)	304.897		M(RUS)->(UZB)	389.072	*
M(BOL)->(AZE)	392	392	393	398.667	409.333	321	332.367		M(KOR)->(UKR)	401.731	*	M(UKR)->(AZE)	349.275	*
M(KOR)->(RUS)	317.333	317.333	318.333	330.667	338.667	319.667	309.359		M(CHN)->(UKR)	405.922	*	M(UKR)->(BOL)	365.21
M(CHN)->(RUS)	299.333	311.333	318.333	327.333	348	321.667	322.428		M(UZB)->(UKR)	382.746	*	M(UKR)->(CHN)	314.229
M(UZB)->(RUS)	236.667	250.667	259	264.667	274.667	257.667	256.545		M(TJK)->(UKR)	342.866	*	M(UKR)->(FRA)	388.426	*
M(TJK)->(RUS)	259.333	274	280.333	288	297.333	278.333	263.934		M(IND)->(UKR)	417.136	*	M(UKR)->(IND)	362.855
M(IND)->(RUS)	336	336	337	346.667	363.333	341.667	329.651		M(TUR)->(UKR)	379.413		M(UKR)->(KOR)	356.287
M(TUR)->(RUS)	335.333	335.333	339.667	346.667	364	345.667	344.23		M(AZE)->(UKR)	333.287		M(UKR)->(RUS)	315.372
M(AZE)->(RUS)	303.333	324.667	333	338	344	315.667	309.225		M(RUS)->(UKR)	349.019	*	M(UKR)->(TJK)	325.059
M(UKR)->(RUS)	306	306	307	308	308	317.667	315.372		M(FRA)->(UKR)	342.082		M(UKR)->(TUR)	385.593	*
M(FRA)->(RUS)	301.333	315.333	323.667	328.667	342.667	323	322.21		M(BOL)->(UKR)	398.65	*	M(UKR)->(UZB)	334.748
M(BOL)->(RUS)	279.333	299.333	309.667	316	326.667	307	304.897		M(KOR)->(FRA)	339.406		M(FRA)->(AZE)	405.616
M(KOR)->(UKR)	373.333	384.667	391.667	402	421.333	397	401.731		M(CHN)->(FRA)	367.858		M(FRA)->(BOL)	405.531	*
M(CHN)->(UKR)	404	404	405	413.333	432.667	409.667	405.922		M(UZB)->(FRA)	321.436		M(FRA)->(CHN)	369.124	*
M(UZB)->(UKR)	357.333	375.333	378.333	388	404.667	383.667	382.746		M(TJK)->(FRA)	333.888		M(FRA)->(IND)	365.425
M(TJK)->(UKR)	320.667	330	337.667	345.333	365.333	340.333	342.866		M(IND)->(FRA)	381.263	*	M(FRA)->(KOR)	435.854	*
M(IND)->(UKR)	378.667	421.333	434.333	440	451.333	419	417.136		M(TUR)->(FRA)	351.885		M(FRA)->(RUS)	322.21
M(TUR)->(UKR)	337.333	342.667	349.667	350	350	371.667	379.413		M(AZE)->(FRA)	452.395	*	M(FRA)->(TJK)	375.269	*
M(AZE)->(UKR)	297.333	320	333	338	380.667	331.667	333.287		M(RUS)->(FRA)	393.5	*	M(FRA)->(TUR)	396.163	*
M(RUS)->(UKR)	326.667	341.333	348.333	357.333	378.667	350.333	349.019		M(UKR)->(FRA)	388.426	*	M(FRA)->(UKR)	342.082
M(FRA)->(UKR)	300	336.667	346.333	352.667	364	345	342.082		M(BOL)->(FRA)	362.755		M(FRA)->(UZB)	401.744	*
M(BOL)->(UKR)	378	392	397.667	404	419.333	399.667	398.65		M(KOR)->(BOL)	379.073		M(BOL)->(AZE)	332.367
M(KOR)->(FRA)	306	344	347.667	351.333	362.667	339	339.406		M(CHN)->(BOL)	390.054		M(BOL)->(CHN)	444.795	*
M(CHN)->(FRA)	342	361.333	368.333	377.333	397.333	368.333	367.858		M(UZB)->(BOL)	321.954		M(BOL)->(FRA)	362.755
M(UZB)->(FRA)	298	311.333	319.667	326	349.333	320.333	321.436		M(TJK)->(BOL)	355.912		M(BOL)->(IND)	387.56	*
M(TJK)->(FRA)	295.333	304.667	317.667	326.667	348	327	333.888		M(IND)->(BOL)	315.709		M(BOL)->(KOR)	415.408	*
M(IND)->(FRA)	348	368	375	384	413.333	381	381.263		M(TUR)->(BOL)	353.29		M(BOL)->(RUS)	304.897
M(TUR)->(FRA)	328.667	339.333	346.333	361.333	381.333	351.667	351.885		M(AZE)->(BOL)	428.858	*	M(BOL)->(TJK)	403.047	*
M(AZE)->(FRA)	424	448	457	472	477.333	455	452.395		M(RUS)->(BOL)	308.358	*	M(BOL)->(TUR)	374.951	*
M(RUS)->(FRA)	365.333	378.667	387	392.667	406.667	388.333	393.5		M(UKR)->(BOL)	365.21		M(BOL)->(UKR)	398.65	*
M(UKR)->(FRA)	341.333	386	397.667	404.667	416	393.667	388.426		M(FRA)->(BOL)	405.531	*	M(BOL)->(UZB)	397.647	*
M(BOL)->(FRA)	358	372.667	378.333	386	406	373.667	362.755
M(KOR)->(BOL)	435.333	435.333	436.333	442	443.333	373.667	379.073
M(CHN)->(BOL)	369.333	380	385.667	396.667	408	390.333	390.054
M(UZB)->(BOL)	281.333	306.667	311.667	318.667	366.667	321	321.954
M(TJK)->(BOL)	328.667	344	351	359.333	384.667	354.333	355.912
M(IND)->(BOL)	280	300	318.333	318.667	318.667	312.333	315.709
M(TUR)->(BOL)	326.667	349.333	359	366	386.667	356.333	353.29
M(AZE)->(BOL)	423.333	423.333	424.333	430.667	454.667	429.667	428.858
M(RUS)->(BOL)	273.333	282.667	293	300.667	312.667	299	308.358
M(UKR)->(BOL)	334.667	350	359.667	371.333	404.667	364.333	365.21
M(FRA)->(BOL)	361.333	408.667	421	431.333	444	410.333	405.531

## Sheet: Custer 4
Parameter	0.025	0.25	Mode	0.75	0.975	Median	Mean			Parameter	Mean		Parameter	Mean
Q(KOR)	0.04733	0.04773	0.04797	0.0482	0.0486	0.04803	0.04798			M(PRK)->(KOR)	314.075		M(KOR)->(CHN)	349.613	*
Q(PRK)	0.04487	0.047	0.04757	0.04793	0.0484	0.04737	0.04698			M(CHN)->(KOR)	343.709		M(KOR)->(IND)	422.045	*
Q(CHN)	0.04233	0.04633	0.0475	0.04773	0.04833	0.04677	0.04621			M(MNG)->(KOR)	371.481	*	M(KOR)->(MNG)	322.788
Q(MNG)	0.04487	0.04487	0.04497	0.04553	0.047	0.04577	0.04547			M(UZB)->(KOR)	283.89		M(KOR)->(PRK)	393.867	*
Q(UZB)	0.0438	0.0438	0.0439	0.04447	0.04447	0.04417	0.04401			M(THA)->(KOR)	455.011	*	M(KOR)->(RUS)	428.25	*
Q(THA)	0.044	0.04467	0.04677	0.04773	0.04787	0.04297	0.04263			M(IND)->(KOR)	280.805		M(KOR)->(THA)	395.965
Q(IND)	0.03813	0.04447	0.04603	0.0464	0.04787	0.04437	0.04376			M(TUR)->(KOR)	435.79	*	M(KOR)->(TUR)	295.276
Q(TUR)	0.046	0.0472	0.04757	0.04793	0.0484	0.0475	0.04734			M(RUS)->(KOR)	301.31		M(KOR)->(UKR)	343.11	*
Q(RUS)	0.04453	0.04593	0.04757	0.04813	0.04827	0.04543	0.04418			M(UKR)->(KOR)	320.315		M(KOR)->(UZB)	392.782	*
Q(UKR)	0.0406	0.04327	0.04397	0.04587	0.048	0.04437	0.04373			M(KOR)->(PRK)	393.867	*	M(PRK)->(CHN)	352.044	*
M(PRK)->(KOR)	312	312	313	317.333	320.667	316.333	314.075			M(CHN)->(PRK)	300.255		M(PRK)->(IND)	380.277	*
M(CHN)->(KOR)	340	340	341	344.667	350.667	344.333	343.709			M(MNG)->(PRK)	424.645	*	M(PRK)->(KOR)	314.075
M(MNG)->(KOR)	351.333	366	372.333	378.667	389.333	373	371.481			M(UZB)->(PRK)	341.127		M(PRK)->(MNG)	403.359
M(UZB)->(KOR)	256	261.333	265.667	266	266	265	283.89			M(THA)->(PRK)	332.701		M(PRK)->(RUS)	412.001	*
M(THA)->(KOR)	451.333	451.333	452.333	456.667	462	456.333	455.011			M(IND)->(PRK)	340.672		M(PRK)->(THA)	434.8	*
M(IND)->(KOR)	260	273.333	279	281.333	281.333	275.667	280.805			M(TUR)->(PRK)	338.961		M(PRK)->(TUR)	389.018	*
M(TUR)->(KOR)	439.333	439.333	440.333	452.667	466.667	445	435.79			M(RUS)->(PRK)	388.493		M(PRK)->(UKR)	391.746	*
M(RUS)->(KOR)	309.333	309.333	310.333	318	328.667	313	301.31			M(UKR)->(PRK)	328.894		M(PRK)->(UZB)	345.046	*
M(UKR)->(KOR)	298	312.667	324.333	330	342	321	320.315			M(KOR)->(CHN)	349.613	*	M(CHN)->(IND)	382.35	*
M(KOR)->(PRK)	388	388	389	392.667	408	393	393.867			M(PRK)->(CHN)	352.044	*	M(CHN)->(KOR)	343.709
M(CHN)->(PRK)	324.667	324.667	325.667	329.333	329.333	307.667	300.255			M(MNG)->(CHN)	395.132		M(CHN)->(MNG)	408.065	*
M(MNG)->(PRK)	416.667	416.667	417.667	426	444.667	425	424.645			M(UZB)->(CHN)	400.315		M(CHN)->(PRK)	300.255
M(UZB)->(PRK)	330	330	331	338.667	363.333	337.667	341.127			M(THA)->(CHN)	401.509		M(CHN)->(RUS)	357.977
M(THA)->(PRK)	334	334	335	343.333	351.333	337.667	332.701			M(IND)->(CHN)	357.195		M(CHN)->(THA)	406.738	*
M(IND)->(PRK)	312	323.333	329	334	334	329.667	340.672			M(TUR)->(CHN)	354.966		M(CHN)->(TUR)	382.591	*
M(TUR)->(PRK)	335.333	335.333	337	339.333	340	338.333	338.961			M(RUS)->(CHN)	402.018	*	M(CHN)->(UKR)	373.045	*
M(RUS)->(PRK)	371.333	371.333	372.333	385.333	407.333	386.333	388.493			M(UKR)->(CHN)	314.823		M(CHN)->(UZB)	464.894	*
M(UKR)->(PRK)	308.667	315.333	323	329.333	354	327	328.894			M(KOR)->(MNG)	322.788		M(MNG)->(CHN)	395.132
M(KOR)->(CHN)	312	325.333	335.667	354.667	367.333	346.333	349.613			M(PRK)->(MNG)	403.359		M(MNG)->(IND)	406.213	*
M(PRK)->(CHN)	340	351.333	357.667	364	375.333	357	352.044			M(CHN)->(MNG)	408.065	*	M(MNG)->(KOR)	371.481	*
M(MNG)->(CHN)	387.333	387.333	388.333	396.667	415.333	396.333	395.132			M(UZB)->(MNG)	410.698	*	M(MNG)->(PRK)	424.645	*
M(UZB)->(CHN)	396.667	396.667	397.667	398.667	398.667	399	400.315			M(THA)->(MNG)	377.017		M(MNG)->(RUS)	415.111	*
M(THA)->(CHN)	396	396	397	404	414	401.667	401.509			M(IND)->(MNG)	348.665		M(MNG)->(THA)	423.1	*
M(IND)->(CHN)	345.333	345.333	353.667	357.333	362	357	357.195			M(TUR)->(MNG)	359.865		M(MNG)->(TUR)	405.297	*
M(TUR)->(CHN)	321.333	326	330.333	330.667	330.667	355.667	354.966			M(RUS)->(MNG)	380.798		M(MNG)->(UKR)	417.122	*
M(RUS)->(CHN)	399.333	399.333	401	402.667	407.333	404.333	402.018			M(UKR)->(MNG)	255.444		M(MNG)->(UZB)	363.988
M(UKR)->(CHN)	300.667	305.333	311	311.333	311.333	309	314.823			M(KOR)->(UZB)	392.782	*	M(UZB)->(CHN)	400.315
M(KOR)->(MNG)	306.667	314	321	331.333	353.333	323	322.788			M(PRK)->(UZB)	345.046	*	M(UZB)->(IND)	413.217
M(PRK)->(MNG)	395.333	395.333	396.333	402.667	408	402.333	403.359			M(CHN)->(UZB)	464.894	*	M(UZB)->(KOR)	283.89
M(CHN)->(MNG)	460	460	461	467.333	476	390.333	408.065			M(MNG)->(UZB)	363.988		M(UZB)->(MNG)	410.698	*
M(UZB)->(MNG)	393.333	404	409	416	430	411	410.698			M(THA)->(UZB)	415.691	*	M(UZB)->(PRK)	341.127
M(THA)->(MNG)	364	364	365	373.333	409.333	373	377.017			M(IND)->(UZB)	436.834	*	M(UZB)->(RUS)	351.26
M(IND)->(MNG)	305.333	322	336.333	342	360.667	337.667	348.665			M(TUR)->(UZB)	386.456		M(UZB)->(THA)	404.953
M(TUR)->(MNG)	332.667	348.667	359	369.333	394	361	359.865			M(RUS)->(UZB)	389.576	*	M(UZB)->(TUR)	428.57	*
M(RUS)->(MNG)	374.667	374.667	375.667	382	398	381	380.798			M(UKR)->(UZB)	466.5	*	M(UZB)->(UKR)	413.092
M(UKR)->(MNG)	229.333	250.667	257.667	258	258	253.667	255.444			M(KOR)->(THA)	395.965		M(THA)->(CHN)	401.509
M(KOR)->(UZB)	392.667	392.667	393.667	412.667	431.333	397	392.782			M(PRK)->(THA)	434.8	*	M(THA)->(IND)	320.153
M(PRK)->(UZB)	321.333	337.333	345.667	350	360.667	344.333	345.046			M(CHN)->(THA)	406.738	*	M(THA)->(KOR)	455.011	*
M(CHN)->(UZB)	458.667	466.667	470.333	477.333	480.667	470.333	464.894			M(MNG)->(THA)	423.1	*	M(THA)->(MNG)	377.017
M(MNG)->(UZB)	329.333	336	353.667	354	354	366.333	363.988			M(UZB)->(THA)	404.953		M(THA)->(PRK)	332.701
M(THA)->(UZB)	384.667	396	402.333	414	424.667	409	415.691			M(IND)->(THA)	408.801	*	M(THA)->(RUS)	284.05
M(IND)->(UZB)	428.667	438.667	447.667	454	479.333	448.333	436.834			M(TUR)->(THA)	379.579		M(THA)->(TUR)	390.658	*
M(TUR)->(UZB)	369.333	380.667	389	399.333	428	389.667	386.456			M(RUS)->(THA)	384.72	*	M(THA)->(UKR)	354.181
M(RUS)->(UZB)	359.333	383.333	393	398.667	412	391.667	389.576			M(UKR)->(THA)	388.012	*	M(THA)->(UZB)	415.691	*
M(UKR)->(UZB)	463.333	463.333	464.333	467.333	478.667	467.667	466.5			M(KOR)->(IND)	422.045	*	M(IND)->(CHN)	357.195
M(KOR)->(THA)	374	387.333	400.333	410	422.667	398.333	395.965			M(PRK)->(IND)	380.277	*	M(IND)->(KOR)	280.805
M(PRK)->(THA)	470.667	470.667	471.667	477.333	480	437.667	434.8			M(CHN)->(IND)	382.35	*	M(IND)->(MNG)	348.665
M(CHN)->(THA)	366.667	376	383.667	392.667	406.667	396.333	406.738			M(MNG)->(IND)	406.213	*	M(IND)->(PRK)	340.672
M(MNG)->(THA)	414	414	417.667	422.667	440	423	423.1			M(UZB)->(IND)	413.217		M(IND)->(RUS)	426.677	*
M(UZB)->(THA)	383.333	398	404.333	411.333	428.667	406.333	404.953			M(THA)->(IND)	320.153		M(IND)->(THA)	408.801	*
M(IND)->(THA)	386	392	399	406.667	417.333	402.333	408.801			M(TUR)->(IND)	286.977		M(IND)->(TUR)	347.213	*
M(TUR)->(THA)	343.333	367.333	377.667	385.333	406.667	379	379.579			M(RUS)->(IND)	374.197		M(IND)->(UKR)	440.641	*
M(RUS)->(THA)	364	380	385.667	390.667	402.667	385.667	384.72			M(UKR)->(IND)	367.384		M(IND)->(UZB)	436.834	*
M(UKR)->(THA)	353.333	382	391.667	404.667	417.333	390.333	388.012			M(KOR)->(TUR)	295.276		M(TUR)->(CHN)	354.966
M(KOR)->(IND)	393.333	416	423.667	433.333	447.333	424.333	422.045			M(PRK)->(TUR)	389.018	*	M(TUR)->(IND)	286.977
M(PRK)->(IND)	346	376	390.333	396.667	407.333	383	380.277			M(CHN)->(TUR)	382.591	*	M(TUR)->(KOR)	435.79	*
M(CHN)->(IND)	379.333	379.333	380.333	386.667	404	384.333	382.35			M(MNG)->(TUR)	405.297	*	M(TUR)->(MNG)	359.865
M(MNG)->(IND)	420.667	420.667	421.667	429.333	440.667	423.667	406.213			M(UZB)->(TUR)	428.57	*	M(TUR)->(PRK)	338.961
M(UZB)->(IND)	396.667	408	413.667	418.667	428.667	413.667	413.217			M(THA)->(TUR)	390.658	*	M(TUR)->(RUS)	298.574	*
M(THA)->(IND)	300.667	310	316.333	325.333	344	319.667	320.153			M(IND)->(TUR)	347.213	*	M(TUR)->(THA)	379.579
M(TUR)->(IND)	248.667	255.333	261.667	262	262	291	286.977			M(RUS)->(TUR)	280.602		M(TUR)->(UKR)	401.136	*
M(RUS)->(IND)	403.333	403.333	404.333	412	418.667	382.333	374.197			M(UKR)->(TUR)	312.255		M(TUR)->(UZB)	386.456
M(UKR)->(IND)	348	348	349	356.667	361.333	359	367.384			M(KOR)->(RUS)	428.25	*	M(RUS)->(CHN)	402.018	*
M(KOR)->(TUR)	271.333	285.333	293	298.667	322.667	293.667	295.276			M(PRK)->(RUS)	412.001	*	M(RUS)->(IND)	374.197
M(PRK)->(TUR)	380.667	380.667	385.667	389.333	402	389	389.018			M(CHN)->(RUS)	357.977		M(RUS)->(KOR)	301.31
M(CHN)->(TUR)	346	371.333	387	393.333	414	383	382.591			M(MNG)->(RUS)	415.111	*	M(RUS)->(MNG)	380.798
M(MNG)->(TUR)	425.333	425.333	426.333	436	444.667	404.333	405.297			M(UZB)->(RUS)	351.26		M(RUS)->(PRK)	388.493
M(UZB)->(TUR)	425.333	425.333	427	435.333	466.667	431.667	428.57			M(THA)->(RUS)	284.05		M(RUS)->(THA)	384.72	*
M(THA)->(TUR)	390	390	391	394.667	410.667	394.333	390.658			M(IND)->(RUS)	426.677	*	M(RUS)->(TUR)	280.602
M(IND)->(TUR)	344	354.667	367.667	378.667	396.667	363.667	347.213			M(TUR)->(RUS)	298.574	*	M(RUS)->(UKR)	372.068	*
M(RUS)->(TUR)	248	252.667	257.667	258	258	279	280.602			M(UKR)->(RUS)	365.745		M(RUS)->(UZB)	389.576	*
M(UKR)->(TUR)	286	300.667	306.333	315.333	315.333	309	312.255			M(KOR)->(UKR)	343.11	*	M(UKR)->(CHN)	314.823
M(KOR)->(RUS)	424.667	426	428.333	430	431.333	429	428.25			M(PRK)->(UKR)	391.746	*	M(UKR)->(IND)	367.384
M(PRK)->(RUS)	404	404	405	411.333	436	411	412.001			M(CHN)->(UKR)	373.045	*	M(UKR)->(KOR)	320.315
M(CHN)->(RUS)	336	336	337	346	386.667	356.333	357.977			M(MNG)->(UKR)	417.122	*	M(UKR)->(MNG)	255.444
M(MNG)->(RUS)	374.667	395.333	403	414.667	428	409	415.111			M(UZB)->(UKR)	413.092		M(UKR)->(PRK)	328.894
M(UZB)->(RUS)	301.333	332.667	349	349.333	349.333	345	351.26			M(THA)->(UKR)	354.181		M(UKR)->(RUS)	365.745
M(THA)->(RUS)	262	276.667	283.667	288	290	283	284.05			M(IND)->(UKR)	440.641	*	M(UKR)->(THA)	388.012	*
M(IND)->(RUS)	392	416	424.333	437.333	453.333	426.333	426.677			M(TUR)->(UKR)	401.136	*	M(UKR)->(TUR)	312.255
M(TUR)->(RUS)	284	298	303	306.667	306.667	300.333	298.574			M(RUS)->(UKR)	372.068	*	M(UKR)->(UZB)	466.5	*
M(UKR)->(RUS)	336	356	368.333	376	392.667	367	365.745
M(KOR)->(UKR)	306.667	340	347	354	366	347	343.11
M(PRK)->(UKR)	370.667	404.667	418.333	428	434.667	398.333	391.746
M(CHN)->(UKR)	362	372	377	378.667	378.667	374.333	373.045
M(MNG)->(UKR)	385.333	438	441	444	452	420.333	417.122
M(UZB)->(UKR)	456	456	459	468.667	476	415	413.092
M(THA)->(UKR)	333.333	346.667	353	360	368	353.667	354.181
M(IND)->(UKR)	429.333	429.333	431	436	458	440.333	440.641
M(TUR)->(UKR)	384	384	385	392.667	402	401.667	401.136
M(RUS)->(UKR)	348.667	348.667	353	359.333	372.667	361	372.068

## Sheet: Custer 5
Parameter	0.025	0.25	Mode	0.75	0.975	Median	Mean			Parameter	Mean			Parameter	Mean
QKOR	0.0468	0.0474	0.0477	0.048	0.04827	0.04777	0.04768			MCHN->IND	407.046	*		MKOR->CHN	380.848
QPRK	0.0462	0.04713	0.0475	0.04773	0.04813	0.0475	0.04731			MCHN->KOR	390.419	*		MPRK->CHN	397.055	*
QCHN	0.04593	0.04713	0.04763	0.04793	0.0484	0.0475	0.04727			MCHN->MNG	304.579			MMNG->CHN	329.588	*
QMNG	0.04567	0.047	0.0475	0.04773	0.0482	0.04723	0.04708			MCHN->NPL	395.716	*		MTHA->CHN	390.574	*
QTHA	0.0468	0.0468	0.0469	0.04733	0.04813	0.0473	0.04723			MCHN->PRK	375.012			MIND->CHN	288.189
QIND	0.04727	0.0476	0.0479	0.04807	0.0484	0.04797	0.04796			MCHN->RUS	313.963			MNPL->CHN	347.016
QNPL	0.0454	0.04567	0.04603	0.0468	0.04827	0.04657	0.0466			MCHN->THA	276.613			MRUS->CHN	320.402	*
QRUS	0.04707	0.04753	0.0479	0.04813	0.0486	0.04797	0.04788			MCHN->UKR	400.938	*		MUKR->CHN	335.244
QUKR	0.04387	0.04493	0.0457	0.0462	0.04767	0.04577	0.04574			MIND->CHN	288.189			MKOR->IND	297.646
MPRK->KOR	344	344	350.333	354	366	353.667	353.888			MIND->KOR	302.105	*		MPRK->IND	352.178
MCHN->KOR	407.333	407.333	408.333	412	421.333	385.667	390.419			MIND->MNG	378.681	*		MCHN->IND	407.046	*
MMNG->KOR	312	314.667	318.333	326	353.333	323.667	324.243			MIND->NPL	332.514			MMNG->IND	362.152
MTHA->KOR	431.333	431.333	432.333	434	434	421.667	407.186			MIND->PRK	416.086	*		MTHA->IND	383.415
MIND->KOR	291.333	296.667	301	307.333	326	303.667	302.105			MIND->RUS	337.575	*		MNPL->IND	430.28	*
MNPL->KOR	360.667	360.667	361.667	368	382	365.667	364.454			MIND->THA	455.004	*		MRUS->IND	316.904
MRUS->KOR	310.667	324	326.333	326.667	326.667	322.333	320.775			MIND->UKR	286.756	*		MUKR->IND	276.97
MUKR->KOR	318	319.333	333	334.667	334.667	334.333	351.435			MKOR->CHN	380.848			MPRK->KOR	353.888
MKOR->PRK	381.333	381.333	382.333	386.667	389.333	380.333	377.488			MKOR->IND	297.646			MCHN->KOR	390.419	*
MCHN->PRK	368.667	370.667	373.667	376.667	388	375.667	375.012			MKOR->MNG	436.503	*		MMNG->KOR	324.243
MMNG->PRK	412.667	412.667	413.667	418	424	417.667	419.77			MKOR->NPL	383.434	*		MTHA->KOR	407.186	*
MTHA->PRK	416.667	422	426.333	430.667	438.667	427	424.25			MKOR->PRK	377.488	*		MIND->KOR	302.105	*
MIND->PRK	410	410	411	414	419.333	413.667	416.086			MKOR->RUS	336.042	*		MNPL->KOR	364.454
MNPL->PRK	354	360.667	371.667	376.667	382	363.667	349.994			MKOR->THA	266.951			MRUS->KOR	320.775
MRUS->PRK	406.667	406.667	407.667	410.667	414.667	410.333	411.52			MKOR->UKR	414.973	*		MUKR->KOR	351.435
MUKR->PRK	347.333	347.333	348.333	350	355.333	336.333	338.181			MMNG->CHN	329.588	*		MKOR->MNG	436.503	*
MKOR->CHN	352.667	358.667	367	367.333	367.333	366.333	380.848			MMNG->IND	362.152			MPRK->MNG	418.283
MPRK->CHN	392	397.333	401	406	411.333	401.667	397.055			MMNG->KOR	324.243			MCHN->MNG	304.579
MMNG->CHN	290.667	295.333	306.333	306.667	306.667	307	329.588			MMNG->NPL	258.835			MTHA->MNG	415.161	*
MTHA->CHN	384	384	385	390	410.667	389.667	390.574			MMNG->PRK	419.77	*		MIND->MNG	378.681	*
MIND->CHN	273.333	281.333	289	289.333	289.333	287.667	288.189			MMNG->RUS	309.708			MNPL->MNG	428.745	*
MNPL->CHN	319.333	319.333	322.333	322.667	322.667	338.333	347.016			MMNG->THA	286.222			MRUS->MNG	443.486	*
MRUS->CHN	244	255.333	259.667	264	264	315.667	320.402			MMNG->UKR	391.317	*		MUKR->MNG	336.689
MUKR->CHN	320.667	320.667	321.667	323.333	340.667	323	335.244			MNPL->CHN	347.016			MKOR->NPL	383.434	*
MKOR->MNG	425.333	425.333	431.667	434	452	433.667	436.503			MNPL->IND	430.28	*		MPRK->NPL	447.62	*
MPRK->MNG	402.667	414	419.667	424	433.333	419.667	418.283			MNPL->KOR	364.454			MCHN->NPL	395.716	*
MCHN->MNG	267.333	273.333	275.667	276	276	297	304.579			MNPL->MNG	428.745	*		MMNG->NPL	258.835
MTHA->MNG	414	414	415	418.667	430	418.333	415.161			MNPL->PRK	349.994			MTHA->NPL	386.757	*
MIND->MNG	367.333	367.333	370.333	370.667	370.667	376.333	378.681			MNPL->RUS	345.753			MIND->NPL	332.514
MNPL->MNG	424	426.667	431	434.667	444.667	432.333	428.745			MNPL->THA	349.448			MRUS->NPL	427.748	*
MRUS->MNG	416	416	417	420	426	449.667	443.486			MNPL->UKR	434.343	*		MUKR->NPL	331.927
MUKR->MNG	322.667	334	339.667	341.333	341.333	337	336.689			MPRK->CHN	397.055	*		MKOR->PRK	377.488	*
MKOR->THA	245.333	258	265	265.333	265.333	261	266.951			MPRK->IND	352.178			MCHN->PRK	375.012
MPRK->THA	280.667	282.667	287	287.333	287.333	286.333	291.202			MPRK->KOR	353.888			MMNG->PRK	419.77	*
MCHN->THA	262.667	274	279	281.333	283.333	277	276.613			MPRK->MNG	418.283			MTHA->PRK	424.25	*
MMNG->THA	246.667	250	256.333	256.667	256.667	307.667	286.222			MPRK->NPL	447.62	*		MIND->PRK	416.086	*
MIND->THA	456	456	457	462.667	469.333	461	455.004			MPRK->RUS	389.708			MNPL->PRK	349.994
MNPL->THA	324.667	332	335.667	336	336	349	349.448			MPRK->THA	291.202			MRUS->PRK	411.52	*
MRUS->THA	355.333	355.333	359	363.333	370	363	376.335			MPRK->UKR	377.653	*		MUKR->PRK	338.181
MUKR->THA	343.333	354.667	357	358.667	362.667	357	356.693			MRUS->CHN	320.402	*		MKOR->RUS	336.042	*
MKOR->IND	271.333	298.667	305.667	308	308	299	297.646			MRUS->IND	316.904			MPRK->RUS	389.708
MPRK->IND	395.333	395.333	396.333	398.667	403.333	359	352.178			MRUS->KOR	320.775			MCHN->RUS	313.963
MCHN->IND	410.667	410.667	411.667	421.333	434	414.333	407.046			MRUS->MNG	443.486	*		MMNG->RUS	309.708
MMNG->IND	354	356.667	361	368	374.667	363	362.152			MRUS->NPL	427.748	*		MTHA->RUS	357.047
MTHA->IND	403.333	403.333	404.333	410	416	405.667	383.415			MRUS->PRK	411.52	*		MIND->RUS	337.575	*
MNPL->IND	438.667	438.667	439.667	448.667	473.333	443.667	430.28			MRUS->THA	376.335	*		MNPL->RUS	345.753
MRUS->IND	306	314	319	324	336.667	319	316.904			MRUS->UKR	356.373			MUKR->RUS	432.46	*
MUKR->IND	260.667	270.667	277	278	278	274.333	276.97			MTHA->CHN	390.574	*		MKOR->THA	266.951
MKOR->NPL	403.333	403.333	404.333	406.667	416	381	383.434			MTHA->IND	383.415			MPRK->THA	291.202
MPRK->NPL	473.333	473.333	474.333	480	484	475.667	447.62			MTHA->KOR	407.186	*		MCHN->THA	276.613
MCHN->NPL	393.333	393.333	397	404	408.667	399	395.716			MTHA->MNG	415.161	*		MMNG->THA	286.222
MMNG->NPL	222	229.333	233.667	234	234	266.333	258.835			MTHA->NPL	386.757	*		MIND->THA	455.004	*
MTHA->NPL	375.333	380.667	387.667	392.667	410	388.333	386.757			MTHA->PRK	424.25	*		MNPL->THA	349.448
MIND->NPL	318.667	319.333	323	325.333	330	325	332.514			MTHA->RUS	357.047			MRUS->THA	376.335	*
MRUS->NPL	422	422	425	428	438.667	427.667	427.748			MTHA->UKR	359.058	*		MUKR->THA	356.693
MUKR->NPL	321.333	327.333	331	336	346	333.667	331.927			MUKR->CHN	335.244			MKOR->UKR	414.973	*
MKOR->RUS	331.333	331.333	332.333	336	339.333	335.667	336.042			MUKR->IND	276.97			MPRK->UKR	377.653	*
MPRK->RUS	474	474	475	477.333	480	362.333	389.708			MUKR->KOR	351.435			MCHN->UKR	400.938	*
MCHN->RUS	306	306.667	309.667	312.667	327.333	312.333	313.963			MUKR->MNG	336.689			MMNG->UKR	391.317	*
MMNG->RUS	280.667	302.667	307	317.333	332.667	309.667	309.708			MUKR->NPL	331.927			MTHA->UKR	359.058	*
MTHA->RUS	298	310.667	318.333	324.667	347.333	321.667	357.047			MUKR->PRK	338.181			MIND->UKR	286.756	*
MIND->RUS	295.333	301.333	309.667	314	318	345.667	337.575			MUKR->RUS	432.46	*		MNPL->UKR	434.343	*
MNPL->RUS	349.333	349.333	350.333	354.667	366	351.667	345.753			MUKR->THA	356.693			MRUS->UKR	356.373
MUKR->RUS	432.667	432.667	438.333	441.333	447.333	437.667	432.46
MKOR->UKR	406	406	409	412	413.333	411.667	414.973
MPRK->UKR	348.667	348.667	349.667	360.667	388	363.667	377.653
MCHN->UKR	404	408.667	415	421.333	426.667	413	400.938
MMNG->UKR	363.333	363.333	368.333	372	375.333	401.667	391.317
MTHA->UKR	332.667	340.667	349	354	361.333	351.667	359.058
MIND->UKR	266.667	278	283.667	287.333	296.667	284.333	286.756
MNPL->UKR	424	428	433	436.667	447.333	434.333	434.343
MRUS->UKR	362.667	362.667	363.667	370.667	380.667	365.667	356.373

## Sheet: Custer 6
Parameter	0.025	0.25	Mode	0.75	0.975	Median	Mean		Parameter	Mean		Parameter	Mean
Q(KOR)	0.0448	0.0462	0.04703	0.04753	0.04813	0.04677	0.04662		M(MNG)->(KOR)	119.608	*	M(KOR)->(MNG)	56.139
Q(MNG)	0.04167	0.0426	0.04377	0.04453	0.04793	0.04403	0.04429		M(NPL)->(KOR)	403.222	*	M(KOR)->(NPL)	20.227
Q(NPL)	0.00313	0.00367	0.00397	0.00427	0.00473	0.00403	0.00395		M(RUS)->(KOR)	8.657	*	M(KOR)->(RUS)	0.849
Q(RUS)	0.04647	0.04733	0.0477	0.048	0.04847	0.0477	0.04757		M(UKR)->(KOR)	468.55	*	M(KOR)->(UKR)	8.26
Q(UKR)	0.00167	0.00187	0.00197	0.002	0.002	0.00417	0.00381		M(KOR)->(MNG)	56.139		M(MNG)->(KOR)	119.608	*
M(MNG)->(KOR)	0	0	1.667	2	2	186.333	119.608		M(NPL)->(MNG)	480.33	*	M(MNG)->(NPL)	19.627
M(NPL)->(KOR)	362	391.333	403.667	415.333	434.667	403.667	403.222		M(RUS)->(MNG)	73.519	*	M(MNG)->(RUS)	1.857
M(RUS)->(KOR)	0	0	3	8	18	8.333	8.657		M(UKR)->(MNG)	396.239	*	M(MNG)->(UKR)	5.722
M(UKR)->(KOR)	452	468.667	475.667	479.333	482	472.333	468.55		M(KOR)->(NPL)	20.227		M(NPL)->(KOR)	403.222	*
M(KOR)->(MNG)	6.667	20	25.667	27.333	27.333	23.667	56.139		M(MNG)->(NPL)	19.627		M(NPL)->(MNG)	480.33	*
M(NPL)->(MNG)	484	484	485	486	490	485.667	480.33		M(RUS)->(NPL)	4.038		M(NPL)->(RUS)	475.515	*
M(RUS)->(MNG)	35.333	53.333	61	61.333	61.333	56.333	73.519		M(UKR)->(NPL)	388.688		M(NPL)->(UKR)	424.233	*
M(UKR)->(MNG)	374	374	383.667	392.667	426.667	393	396.239		M(KOR)->(RUS)	0.849		M(RUS)->(KOR)	8.657	*
M(KOR)->(NPL)	7.333	18.667	22.333	28	29.333	21.667	20.227		M(MNG)->(RUS)	1.857		M(RUS)->(MNG)	73.519	*
M(MNG)->(NPL)	4.667	20	24.333	30	30	21.667	19.627		M(NPL)->(RUS)	475.515	*	M(RUS)->(NPL)	4.038
M(RUS)->(NPL)	0	3.333	7	7.333	7.333	5	4.038		M(UKR)->(RUS)	454.65	*	M(RUS)->(UKR)	2.923
M(UKR)->(NPL)	340	362.667	373.667	388.667	466.667	387	388.688		M(KOR)->(UKR)	8.26		M(UKR)->(KOR)	468.55	*
M(KOR)->(RUS)	0	0	0.333	0.667	0.667	1	0.849		M(MNG)->(UKR)	5.722		M(UKR)->(MNG)	396.239	*
M(MNG)->(RUS)	0	0	0.333	2	4	2.333	1.857		M(NPL)->(UKR)	424.233	*	M(UKR)->(NPL)	388.688
M(NPL)->(RUS)	476	476	477	478.667	486	479	475.515		M(RUS)->(UKR)	2.923		M(UKR)->(RUS)	454.65	*
M(UKR)->(RUS)	442.667	464.667	474.333	478.667	482	468.333	454.65
M(KOR)->(UKR)	1.333	8	11.667	12	12	9.667	8.26
M(MNG)->(UKR)	0	0	0.333	4.667	16	5	5.722
M(NPL)->(UKR)	439.333	439.333	440.333	457.333	474	445	424.233
M(RUS)->(UKR)	0	0	0.333	3.333	6	3.667	2.923

## Sheet: Between clusters
Parameter	0.025	0.25	Mode	0.75	0.975	Median	Mean			Parameter	Mean		Parameter	Mean
M2->1	77.333	81.333	83.667	84	84	84.333	90.07			M2->1	90.07		M1->2	249.636	*
M3->1	96.667	102	106.333	106.667	106.667	103.667	102.902			M3->1	102.902		M1->3	223.971	*
M4->1	72.667	75.333	76.333	76.667	76.667	77	75.729			M4->1	75.729		M1->4	149.822	*
M5->1	115.333	115.333	116.333	118.667	122.667	117.667	114.845			M5->1	114.845	*	M1->5	64.223
M6->1	137.333	137.333	138.333	139.333	142	139.667	139.342			M6->1	139.342		M1->6	329.21	*
M1->2	242.667	244	248.333	251.333	261.333	250.333	249.636			M1->2	249.636	*	M2->1	90.07
M3->2	181.333	190.667	195	198.667	206.667	195.667	194.603			M3->2	194.603	*	M2->3	158.633
M4->2	187.333	189.333	192.333	192.667	192.667	207.667	203.046			M4->2	203.046	*	M2->4	130.858
M5->2	162	164	166.333	166.667	166.667	166.333	165.919			M5->2	165.919	*	M2->5	70.147
M6->2	168.667	171.333	175	175.333	175.333	175.667	182.545			M6->2	182.545		M2->6	366.964	*
M1->3	209.333	215.333	220.333	225.333	239.333	223.667	223.971			M1->3	223.971	*	M3->1	102.902
M2->3	152	158	161.667	162	162	159.667	158.633			M2->3	158.633		M3->2	194.603	*
M4->3	180.667	188.667	195	196	196	190.333	189.542			M4->3	189.542	*	M3->4	120.289
M5->3	168	174.667	179	183.333	190.667	180.333	179.657			M5->3	179.657	*	M3->5	72.887
M6->3	163.333	169.333	175	175.333	175.333	175	178.149			M6->3	178.149		M3->6	303.463	*
M1->4	138	145.333	151	154	160.667	150.333	149.822			M1->4	149.822	*	M4->1	75.729
M2->4	122.667	130	135	136	136	132.333	130.858			M2->4	130.858		M4->2	203.046	*
M3->4	114	119.333	121.667	122	122	121	120.289			M3->4	120.289		M4->3	189.542	*
M5->4	103.333	108.667	111.667	112	112	110.333	109.613			M5->4	109.613	*	M4->5	65.714
M6->4	116.667	120	122.333	122.667	122.667	122.333	120.141			M6->4	120.141		M4->6	327.393	*
M1->5	58	62.667	65	65.333	65.333	65	64.223			M1->5	64.223		M5->1	114.845	*
M2->5	63.333	67.333	69.667	72	76.667	71	70.147			M2->5	70.147		M5->2	165.919	*
M3->5	66	69.333	72.333	74.667	79.333	73.667	72.887			M3->5	72.887		M5->3	179.657	*
M4->5	60	64	67	68.667	70	66.333	65.714			M4->5	65.714		M5->4	109.613	*
M6->5	54	55.333	58.333	58.667	58.667	59	62.839			M6->5	62.839		M5->6	339.41	*
M1->6	310.667	320.667	327.667	333.333	352	329	329.21			M1->6	329.21	*	M6->1	139.342
M2->6	355.333	358.667	364.333	369.333	380	367	366.964			M2->6	366.964	*	M6->2	182.545
M3->6	284	295.333	302.333	308.667	322.667	303.667	303.463			M3->6	303.463	*	M6->3	178.149
M4->6	307.333	316.667	323.667	330.667	341.333	326.333	327.393			M4->6	327.393	*	M6->4	120.141
M5->6	322	335.333	339.667	340	340	338.333	339.41			M5->6	339.41	*	M6->5	62.839
