# Supplementary material for: Phylogeography and Antioxidant Activity of Proso Millet (Panicum miliaceum L.)
Source: Plants (Basel). 2021 Oct 5;10(10):2112. doi: 10.3390/plants10102112 (PMC8537217; doi:10.3390/plants10102112)
Supplement: Supplementary file 1 [file plants-10-02112-s001.zip › Supplementary dataset 4. Genotype comparison of clusters with high TPC and SOD-like activity and clusters with low TPC and SOD-like activity.xlsx]

## Sheet: Custer 1
	No.	cluster	TPC	TPC (average)	SOD (%)	SOD (average)	SSR-31
high 1	222	1	25.3	25.4	87.1	80.6429	297/297
	206	1	31.2		100		297/297
	283	1	28.2		24.3		297/297
	289	1	24.4		93.6		297/297
	184	1	28.1		87.1		297/297
	162	1	26.2		90		297/297
	170	1	14.4		82.4		297/297
low 1	327	3	2.2	4.40833	68.6	69.9167	287/287
	328	3	2.6		67.6		287/287
	126	3	1.5		70		287/287
	131	3	5.1		65.6		287/287
	134	3	2.8		69.6		287/287
	326	3	5.3		67.3		287/287
	128	3	0.1		69.2		287/287
	356	3	4.1		73.9		287/287
	135	3	1		65.9		278/278
	435	3	23		73.5		278/278
	130	3	0.7		71.3		287/287
	324	3	4.5		76.5		287/287
high 2	266	4	32.9	23.2	84.8	87.775	297/297
	284	4	15.2		94.1		297/297
	254	4	26.6		84.9		297/297
	255	4	18.1		87.3		297/297
low 2	542	4	3.2	7.43	-	65.9	287/287
	543	4	9.3		59.4		287/287
	532	4	5.4		66.3		287/287
	552	4	10.2		69.1		287/287
	414	4	6.5		21.4		278/278
	323	4	6.8		71.3		297/297
	548	4	7.7		71.2		278/278
	556	4	10.7		91.9		287/287
	567	4	6.8		71.3		297/297
	575	4	7.7		71.2		278/278
